# Supplementary material for: (4-Nitro­phenolato)(subphthalo­cyaninato)boron(III)
Source: Acta Crystallogr Sect E Struct Rep Online. 2010 Dec 8;67(Pt 1):o57. doi: 10.1107/S1600536810050580 (PMC3050212; doi:10.1107/S1600536810050580)
Supplement: Supplementary file 2 [file e-67-00o57-Isup2.hkl]

# 
# h,k,l, Fc-squared, Fo-squared, sigma(Fo-squared) and status flag 
# 
data_I
_shelx_title ' k1007 in P2(1)/n' 
_shelx_refln_list_code          4 
_shelx_F_calc_maximum      183.31 
_exptl_crystal_F_000      1096.00 
_reflns_d_resolution_high  0.7704 
 
loop_ 
 _symmetry_equiv_pos_as_xyz 
 'x, y, z' 
 '-x+1/2, y+1/2, -z+1/2' 
 '-x, -y, -z' 
 'x-1/2, -y-1/2, z-1/2' 
 
_cell_length_a    15.6597 
_cell_length_b     8.2959 
_cell_length_c    19.5409 
_cell_angle_alpha  90.000 
_cell_angle_beta  110.306 
_cell_angle_gamma  90.000 
 
_shelx_F_squared_multiplier     1.000 
 
loop_ 
 _refln_index_h 
 _refln_index_k 
 _refln_index_l 
 _refln_F_squared_calc 
 _refln_F_squared_meas 
 _refln_F_squared_sigma 
 _refln_observed_status 
   2   0   0     9793.68     9569.23    217.74 o 
   4   0   0     4247.46     4191.24    105.17 o 
   6   0   0        4.26        8.15      4.00 o 
   8   0   0      228.92      235.24     12.35 o 
  10   0   0     3170.84     3720.47    105.63 o 
  12   0   0      241.42      256.20     21.39 o 
  14   0   0       50.62       40.10     14.79 o 
  16   0   0      436.95      395.90     38.10 o 
  18   0   0       64.64       63.62     19.78 o 
   1   1   0     3607.19     3295.73     39.40 o 
   2   1   0     7870.78     7309.96     84.05 o 
   3   1   0    12631.31    12414.11    163.65 o 
   4   1   0     1706.84     1589.28     28.82 o 
   5   1   0      199.37      222.91     16.48 o 
   6   1   0     1000.37     1049.85     21.42 o 
   7   1   0     5116.77     5497.95     97.44 o 
   8   1   0      102.13      104.10      5.90 o 
   9   1   0      592.31      595.55     19.86 o 
  10   1   0      995.26     1001.46     31.24 o 
  11   1   0      195.97      205.18     10.43 o 
  12   1   0     1251.74     1305.92     28.87 o 
  13   1   0      184.44      202.15     18.15 o 
  14   1   0     1099.97     1180.07     83.68 o 
  15   1   0        1.12      -10.53     10.53 o 
  16   1   0      131.33      102.39     15.63 o 
  17   1   0      121.31       89.95     15.96 o 
  18   1   0       47.23       35.64     15.92 o 
   0   2   0     2587.87     2360.03     46.44 o 
   1   2   0      328.85      302.04      4.56 o 
   2   2   0     5350.30     5170.67     60.80 o 
   3   2   0     1011.05     1052.68     14.27 o 
   4   2   0     4352.35     4227.34     54.89 o 
   5   2   0     1195.34     1191.26     19.37 o 
   6   2   0       80.10       82.22      3.42 o 
   7   2   0        1.77        4.78      2.21 o 
   8   2   0       35.26       27.26      2.83 o 
   9   2   0      126.76      141.59      5.92 o 
  10   2   0        2.89        5.94      3.33 o 
  11   2   0       19.73       10.00      5.12 o 
  12   2   0      183.06      147.03      6.90 o 
  13   2   0     1011.03     1026.44     50.69 o 
  14   2   0       24.82       14.95      4.97 o 
  15   2   0      297.87      280.67     20.59 o 
  16   2   0      569.56      686.03     64.62 o 
  17   2   0        1.69       11.06     12.11 o 
  18   2   0       38.46       26.61     17.33 o 
   1   3   0     1397.42     1272.30     17.99 o 
   2   3   0     2718.05     2743.94     44.40 o 
   3   3   0      327.71      340.86      5.96 o 
   4   3   0      721.89      841.77     15.07 o 
   5   3   0      420.39      497.59      8.90 o 
   6   3   0      318.06      375.10      8.06 o 
   7   3   0        2.35        2.83      2.67 o 
   8   3   0     1503.26     1489.43     24.66 o 
   9   3   0       27.92       22.66      3.65 o 
  10   3   0       33.25       23.51      5.51 o 
  11   3   0      801.39      881.11     19.10 o 
  12   3   0      563.22      595.70     17.10 o 
  13   3   0       65.68       51.84     12.82 o 
  14   3   0      139.51      137.14     13.48 o 
  15   3   0        0.00       18.64     14.20 o 
  16   3   0        0.82        9.65     12.14 o 
  17   3   0      159.83      109.67     27.86 o 
  18   3   0       23.54       17.36     17.59 o 
   0   4   0     1285.32     1077.94     47.45 o 
   1   4   0     1155.10     1121.23     27.78 o 
   2   4   0      225.84      239.95      6.67 o 
   3   4   0     1058.47     1065.42     17.09 o 
   4   4   0      476.75      522.53     11.44 o 
   5   4   0     1927.56     2109.66     28.09 o 
   6   4   0      121.25      128.19      4.47 o 
   7   4   0      226.84      249.42      7.65 o 
   8   4   0       21.47       10.46      3.23 o 
   9   4   0      592.73      600.19     13.56 o 
  10   4   0        8.49        0.54      3.37 o 
  11   4   0      340.93      334.30     10.48 o 
  12   4   0      697.98      684.06     18.97 o 
  13   4   0      294.04      350.97     16.96 o 
  14   4   0        7.15        5.60      6.66 o 
  15   4   0      511.29      557.06     31.91 o 
  16   4   0      130.63      115.98     20.85 o 
  17   4   0        9.55      -13.69     22.36 o 
   1   5   0      963.94     1017.56     24.00 o 
   2   5   0       10.43        4.95      1.88 o 
   3   5   0     3041.19     3320.65     44.80 o 
   4   5   0      308.39      311.36      6.35 o 
   5   5   0      162.27      151.92      4.43 o 
   6   5   0       48.36       38.73      4.45 o 
   7   5   0       49.60       49.65      4.16 o 
   8   5   0       79.28       70.74      5.27 o 
   9   5   0      559.74      606.43     23.55 o 
  10   5   0      608.86      663.92     25.52 o 
  11   5   0      657.17      653.63     20.42 o 
  12   5   0        0.34        1.22      6.28 o 
  13   5   0      508.68      636.84     48.38 o 
  14   5   0      176.61      160.56     27.29 o 
  15   5   0       49.17       38.77     13.54 o 
  16   5   0      197.13      162.52     21.71 o 
   0   6   0      211.32      160.54     28.37 o 
   1   6   0       49.83       47.08      6.01 o 
   2   6   0      475.05      513.33     16.94 o 
   3   6   0       68.68       53.65      4.39 o 
   4   6   0      698.64      738.04     13.25 o 
   5   6   0      139.28      123.16      5.89 o 
   6   6   0      928.48     1009.10     19.34 o 
   7   6   0      352.78      343.49     14.25 o 
   8   6   0       61.03       52.35      4.51 o 
   9   6   0     1071.45     1292.77     33.75 o 
  10   6   0        3.78       -0.69      5.15 o 
  11   6   0      124.74      112.48     25.52 o 
  12   6   0       31.27        7.33      7.18 o 
  13   6   0       17.78       12.70      7.66 o 
  14   6   0       19.44        5.85     12.66 o 
  15   6   0       11.39       26.53     30.92 o 
   1   7   0      821.99      858.39     23.73 o 
   2   7   0      534.46      560.42     18.24 o 
   3   7   0      204.07      210.57      7.47 o 
   4   7   0      137.01      126.48      5.44 o 
   5   7   0       78.63       81.70      6.32 o 
   6   7   0        3.95        1.37      2.44 o 
   7   7   0      232.18      226.08     13.91 o 
   8   7   0       27.32       20.85      4.32 o 
   9   7   0       58.03       49.55      6.07 o 
  10   7   0        0.97       -6.31      6.31 o 
  11   7   0      273.94      312.94     42.07 o 
  12   7   0       22.26       18.23     10.64 o 
  13   7   0       65.40       50.68     26.64 o 
  14   7   0        3.35        3.98     21.80 o 
   0   8   0       55.68       19.14     13.06 o 
   1   8   0       38.54       25.67      7.45 o 
   2   8   0      770.77      843.00     25.16 o 
   3   8   0       88.94       72.95      8.44 o 
   4   8   0       82.26       87.64      9.31 o 
   5   8   0        2.59        4.76      5.72 o 
   6   8   0      245.58      274.23     24.53 o 
   7   8   0        0.99       14.93      7.03 o 
   8   8   0       41.85       32.35      7.86 o 
   9   8   0      244.58      297.77     25.37 o 
  10   8   0      126.06      132.30     17.04 o 
  11   8   0      128.24       76.65     23.89 o 
  12   8   0        0.00      -13.51     13.51 o 
   1   9   0       20.24       -1.72     10.48 o 
   2   9   0        7.73       15.77      9.22 o 
   3   9   0        3.49        0.35      9.17 o 
   4   9   0        0.00        4.21      9.10 o 
   5   9   0        5.33        2.71      8.89 o 
   6   9   0        1.83       -6.69     10.36 o 
   7   9   0        8.83        6.09      9.01 o 
   8   9   0       14.25        8.22     15.21 o 
   9   9   0        9.74        8.00     16.96 o 
   0  10   0       23.79       37.24     25.30 o 
   1  10   0       52.83       48.52     14.15 o 
   2  10   0        0.02       12.83     24.95 o 
   3  10   0        5.49      -17.90     31.00 o 
   4  10   0       65.66       44.24     15.24 o 
   5  10   0       72.62      105.30     20.33 o 
   6  10   0        1.05        9.01     14.82 o 
   7  10   0       42.11       31.96     26.25 o 
 -19   0   1        2.28       -3.56     19.90 o 
 -17   0   1       26.96       20.55     23.40 o 
 -15   0   1      341.27      256.79     29.00 o 
 -13   0   1     1216.57     1334.14     48.81 o 
 -11   0   1      981.63     1020.01     57.89 o 
  -9   0   1       28.90       31.90      7.05 o 
  -7   0   1     1457.83     1400.86     38.72 o 
  -5   0   1      262.25      237.76     12.37 o 
  -3   0   1    16555.66    16285.73    516.43 o 
   5   0   1     5943.63     6096.80    149.73 o 
   7   0   1     1163.54     1206.75     33.42 o 
   9   0   1      502.86      499.12     36.52 o 
  11   0   1      820.88      895.55     34.89 o 
  13   0   1      170.09      184.30     22.46 o 
  15   0   1       99.42       73.66     20.38 o 
  17   0   1      362.51      467.69     50.63 o 
 -19   1   1       36.00       25.57     16.55 o 
 -18   1   1       18.36       40.78     16.85 o 
 -17   1   1        0.32        1.27     13.22 o 
 -16   1   1      113.85       92.72     16.42 o 
 -15   1   1      385.89      378.10     28.66 o 
 -14   1   1      281.73      271.95     16.54 o 
 -13   1   1      193.34      175.18     18.87 o 
 -12   1   1      516.68      547.57     18.13 o 
 -11   1   1      131.53      132.56      8.43 o 
 -10   1   1        2.36        3.16      5.45 o 
  -9   1   1     6207.35     6705.09    118.70 o 
  -8   1   1     2484.39     2615.18     49.86 o 
  -7   1   1     1106.72     1058.27     22.76 o 
  -6   1   1     6286.09     6250.15    105.16 o 
  -5   1   1     1868.13     1824.60     34.15 o 
  -4   1   1    33602.75    35798.57   1150.55 o 
  -3   1   1    20714.45    21165.74    694.22 o 
  -2   1   1     1214.03     1143.21     16.54 o 
  -1   1   1    12923.35    12067.90    246.70 o 
   0   1   1     1573.24     1387.27     17.15 o 
   1   1   1        0.67        2.61      1.58 o 
   2   1   1      381.44      360.91      5.66 o 
   3   1   1     9143.68     8972.04    110.98 o 
   4   1   1      431.92      386.92      7.98 o 
   5   1   1     1471.94     1443.51     23.80 o 
   6   1   1     1222.30     1204.02     23.55 o 
   7   1   1      463.36      478.97     10.54 o 
   8   1   1        3.94        3.39      2.31 o 
   9   1   1      366.12      361.54     16.34 o 
  10   1   1      103.82       88.43      5.71 o 
  11   1   1        0.90       -2.91      2.91 o 
  12   1   1      257.80      256.19      8.57 o 
  13   1   1       46.88       42.77      9.19 o 
  14   1   1       55.51       61.66     21.06 o 
  15   1   1      118.86      102.53     15.95 o 
  16   1   1       12.97        6.70     12.32 o 
  17   1   1       45.48       22.79     13.49 o 
  18   1   1        0.51      -15.43     15.86 o 
 -18   2   1       46.37       41.71     16.81 o 
 -17   2   1      703.54      854.39     47.21 o 
 -16   2   1       33.81        8.03     13.75 o 
 -15   2   1      250.72      248.04     20.83 o 
 -14   2   1       20.98        0.31      4.54 o 
 -13   2   1      339.92      354.67     19.16 o 
 -12   2   1      671.77      734.27     16.76 o 
 -11   2   1      107.27      104.40      5.20 o 
 -10   2   1      479.79      498.86     12.92 o 
  -9   2   1      538.34      579.00     21.99 o 
  -8   2   1       49.51       42.09      3.20 o 
  -7   2   1      249.27      244.74      6.46 o 
  -6   2   1      725.29      689.33     15.92 o 
  -5   2   1       37.36       41.18      3.47 o 
  -4   2   1     3645.08     3532.15     45.89 o 
  -3   2   1    12299.94    11976.79    146.74 o 
  -2   2   1      909.97      911.48     12.37 o 
  -1   2   1     5347.52     4723.88     63.17 o 
   0   2   1     1274.04     1170.67     15.06 o 
   1   2   1      165.58      151.64      3.26 o 
   2   2   1     3532.08     3352.92     47.87 o 
   3   2   1      312.89      291.08      5.36 o 
   4   2   1       89.93      107.29      3.14 o 
   5   2   1      216.17      240.86      7.23 o 
   6   2   1     4303.63     4520.82     64.74 o 
   7   2   1     3788.50     4059.29     59.51 o 
   8   2   1     1106.88     1185.05     29.97 o 
   9   2   1      412.85      452.13     14.27 o 
  10   2   1      328.61      337.60     13.72 o 
  11   2   1      174.43      151.61      6.51 o 
  12   2   1       23.02       18.56      4.76 o 
  13   2   1        1.09       -2.72      5.22 o 
  14   2   1      281.64      293.69     25.49 o 
  15   2   1       55.62       26.65     12.43 o 
  16   2   1      437.65      453.19     30.89 o 
  17   2   1      318.16      325.02     28.38 o 
  18   2   1       61.70       36.11     37.78 o 
 -18   3   1       15.67       -2.60     15.34 o 
 -17   3   1      138.86      141.67     18.52 o 
 -16   3   1      134.00      134.67     28.84 o 
 -15   3   1      486.09      489.82     27.84 o 
 -14   3   1      617.03      656.33     37.39 o 
 -13   3   1       53.18       57.66      8.67 o 
 -12   3   1      524.59      532.27     18.37 o 
 -11   3   1      227.97      235.75      7.79 o 
 -10   3   1      973.95     1027.50     24.02 o 
  -9   3   1       80.11       62.87      5.28 o 
  -8   3   1      378.38      401.98      9.50 o 
  -7   3   1      888.80      969.15     19.93 o 
  -6   3   1     1780.68     1753.84     25.94 o 
  -5   3   1       12.09       12.72      3.04 o 
  -4   3   1      259.15      232.89      4.63 o 
  -3   3   1      181.76      155.92      3.29 o 
  -2   3   1      945.06      829.49     11.88 o 
  -1   3   1      168.29      163.06      4.20 o 
   0   3   1       56.59       46.38      2.63 o 
   1   3   1     4167.14     4059.30     72.49 o 
   2   3   1     2803.64     2781.94     42.30 o 
   3   3   1       59.52       56.37      2.32 o 
   4   3   1        0.77        1.97      2.03 o 
   5   3   1       49.21       33.86      2.59 o 
   6   3   1     5032.29     5600.56     93.22 o 
   7   3   1      953.16      922.73     23.51 o 
   8   3   1     1078.00     1067.11     19.99 o 
   9   3   1       97.98      101.48      6.63 o 
  10   3   1       26.10       23.06      5.39 o 
  11   3   1        0.29       -2.61      4.15 o 
  12   3   1       10.76       10.87      5.55 o 
  13   3   1       17.07       15.04      4.69 o 
  14   3   1       12.65       13.69      6.00 o 
  15   3   1       38.07       30.92     10.79 o 
  16   3   1      165.16      168.58     19.90 o 
  17   3   1        5.27      -11.29     14.55 o 
  18   3   1        1.14        8.98     14.30 o 
 -17   4   1        2.22        0.61     17.53 o 
 -16   4   1       29.29       29.42     14.50 o 
 -15   4   1       17.17       18.00     15.21 o 
 -14   4   1       21.17       18.45      7.65 o 
 -13   4   1        8.52       14.79      8.04 o 
 -12   4   1       96.98       98.97      7.20 o 
 -11   4   1      628.75      642.92     25.02 o 
 -10   4   1      194.74      216.62     10.91 o 
  -9   4   1       72.40       72.67      7.83 o 
  -8   4   1      585.29      602.01     14.34 o 
  -7   4   1      104.29       93.90      4.10 o 
  -6   4   1      747.84      714.29     13.77 o 
  -5   4   1     1492.93     1564.10     22.83 o 
  -4   4   1      997.22     1075.48     15.35 o 
  -3   4   1       46.36       55.81      2.16 o 
  -2   4   1     1745.28     1808.11     32.29 o 
  -1   4   1       48.28       45.15      4.30 o 
   0   4   1     1174.97     1137.18     25.44 o 
   1   4   1     2275.66     2326.11     29.82 o 
   2   4   1      106.57       84.60      3.97 o 
   3   4   1      230.27      243.12      5.35 o 
   4   4   1       26.59       28.48      2.12 o 
   5   4   1      568.81      611.27     10.70 o 
   6   4   1     2429.77     2553.26     35.13 o 
   7   4   1       12.33       12.45      5.02 o 
   8   4   1       88.84       93.92      5.28 o 
   9   4   1      628.26      634.49     18.70 o 
  10   4   1      124.49      120.58      6.21 o 
  11   4   1      273.18      256.39     14.44 o 
  12   4   1     1115.33     1113.79     36.57 o 
  13   4   1       28.74       24.25      6.45 o 
  14   4   1        2.69        1.00      6.59 o 
  15   4   1      112.43      104.41     16.10 o 
  16   4   1        8.70       14.55     12.12 o 
  17   4   1        3.71        1.60     14.22 o 
 -17   5   1       75.51       37.40     19.82 o 
 -16   5   1       93.88       64.61     16.22 o 
 -15   5   1      142.74      132.02     18.24 o 
 -14   5   1       11.53        9.31     10.59 o 
 -13   5   1       66.35       73.89     12.10 o 
 -12   5   1       48.69       28.83      5.50 o 
 -11   5   1       43.85       28.86      5.89 o 
 -10   5   1        4.73        1.91      4.28 o 
  -9   5   1      560.33      617.32     14.17 o 
  -8   5   1        8.90        6.83      3.42 o 
  -7   5   1      113.65      102.65      5.54 o 
  -6   5   1       12.91       10.03      2.28 o 
  -5   5   1      866.32      976.90     17.07 o 
  -4   5   1        5.96        4.67      1.91 o 
  -3   5   1        2.49        4.76      1.46 o 
  -2   5   1     1228.94     1285.39     21.80 o 
  -1   5   1     1334.21     1451.63     25.87 o 
   0   5   1      520.41      536.99     18.57 o 
   1   5   1     2274.63     2556.29     39.42 o 
   2   5   1      780.65      827.57     23.41 o 
   3   5   1       16.89       20.54      1.98 o 
   4   5   1      511.87      536.14      9.31 o 
   5   5   1      152.50      149.19      4.58 o 
   6   5   1       36.46       36.11      2.92 o 
   7   5   1      312.55      324.35     10.29 o 
   8   5   1      933.16     1013.33     27.84 o 
   9   5   1        0.60        1.62      3.41 o 
  10   5   1      718.13      752.78     27.24 o 
  11   5   1       31.07       24.95      7.59 o 
  12   5   1       30.56       20.45      6.80 o 
  13   5   1       21.02        7.07      9.64 o 
  14   5   1       63.39       53.48     16.18 o 
  15   5   1        0.68      -14.58     14.58 o 
  16   5   1       33.01       21.04     18.29 o 
 -16   6   1        2.97       41.58     25.84 o 
 -15   6   1      318.56      328.59     23.80 o 
 -14   6   1        1.17        9.36      8.13 o 
 -13   6   1       66.72       57.78      9.77 o 
 -12   6   1        6.91        8.85      5.96 o 
 -11   6   1       38.59       30.58      5.67 o 
 -10   6   1       14.32        4.04      8.29 o 
  -9   6   1      474.28      512.09     15.41 o 
  -8   6   1      372.34      365.90     13.53 o 
  -7   6   1     1176.43     1302.01     30.21 o 
  -6   6   1      499.94      522.02     16.79 o 
  -5   6   1        5.03        3.37      1.76 o 
  -4   6   1      378.64      392.87     12.74 o 
  -3   6   1      102.27       96.50      4.34 o 
  -2   6   1       15.89       11.45      2.51 o 
  -1   6   1      242.30      229.35     10.16 o 
   0   6   1     1078.52     1005.08     24.86 o 
   1   6   1      104.91       88.57      8.42 o 
   2   6   1       62.13       61.86      6.71 o 
   3   6   1       12.11       12.12      1.91 o 
   4   6   1      215.60      198.04      6.87 o 
   5   6   1      536.23      582.37     10.88 o 
   6   6   1      142.65      140.45      6.81 o 
   7   6   1      573.30      587.38     14.31 o 
   8   6   1      563.39      600.42     15.31 o 
   9   6   1       52.24       39.49      6.67 o 
  10   6   1        4.37       -3.49      4.24 o 
  11   6   1      286.23      290.61     16.21 o 
  12   6   1       83.46       80.33     19.35 o 
  13   6   1       36.43       17.71      8.32 o 
  14   6   1       11.23       18.58     18.62 o 
  15   6   1      123.81      132.54     22.75 o 
 -14   7   1       27.74        7.96     13.25 o 
 -13   7   1      171.37      199.46     60.66 o 
 -12   7   1        0.76        1.25      7.01 o 
 -11   7   1        7.32       -0.92      7.11 o 
 -10   7   1        4.57        7.01      5.65 o 
  -9   7   1       66.43       69.09      8.36 o 
  -8   7   1       11.29       12.37      3.34 o 
  -7   7   1      103.76      105.18      5.50 o 
  -6   7   1        2.92        1.80      2.03 o 
  -5   7   1      818.08      953.37     26.69 o 
  -4   7   1       36.75       35.81      3.52 o 
  -3   7   1     1240.15     1433.90     40.29 o 
  -2   7   1       25.17        8.77      6.58 o 
  -1   7   1       23.58       13.78      5.87 o 
   0   7   1       30.70       25.93      8.92 o 
   1   7   1      927.14      961.90     25.85 o 
   2   7   1     1490.71     1568.92     37.28 o 
   3   7   1      271.10      316.43     14.59 o 
   4   7   1       99.38       98.14      3.11 o 
   5   7   1      502.12      551.13     15.57 o 
   6   7   1      311.03      327.22     10.12 o 
   7   7   1       32.67       26.71      3.76 o 
   8   7   1      163.73      172.80     15.66 o 
   9   7   1       33.85       23.71      6.58 o 
  10   7   1       64.95       64.30      9.14 o 
  11   7   1       22.74        9.52      7.32 o 
  12   7   1       75.56       55.31     17.58 o 
  13   7   1       79.70       48.15     14.22 o 
  14   7   1       20.28       -7.25     15.15 o 
 -13   8   1       41.89      116.36     26.79 o 
 -12   8   1        0.01       10.14     13.12 o 
 -11   8   1       86.00       80.01     19.57 o 
 -10   8   1      101.27      111.50     14.04 o 
  -9   8   1       28.12       33.16      7.61 o 
  -8   8   1      120.65      117.43     21.23 o 
  -7   8   1        0.08       -5.17      5.88 o 
  -6   8   1      131.13      121.32      8.30 o 
  -5   8   1       22.67        3.49      7.76 o 
  -4   8   1       55.71       52.54      5.75 o 
  -3   8   1        0.59       -3.83      6.39 o 
  -2   8   1        7.45       -0.71      5.71 o 
  -1   8   1       25.05       21.47      7.93 o 
   0   8   1        8.47       -2.86      6.34 o 
   1   8   1       80.44       63.42      8.30 o 
   2   8   1        9.15        6.92      6.10 o 
   3   8   1      213.33      162.51     11.83 o 
   4   8   1        3.26        0.66      5.30 o 
   5   8   1       70.71       60.60      8.70 o 
   6   8   1        1.77       -2.00      5.71 o 
   7   8   1      278.16      287.78     37.98 o 
   8   8   1       16.14       21.62      7.31 o 
   9   8   1      410.85      529.60     82.54 o 
  10   8   1      318.49      365.90    113.62 o 
  11   8   1        5.53       -7.26     10.44 o 
 -10   9   1      145.16      160.93     27.92 o 
  -9   9   1       22.93       15.43      9.31 o 
  -8   9   1       43.51       34.26     11.62 o 
  -7   9   1       29.49       33.68     11.90 o 
  -6   9   1      216.81      222.68     17.41 o 
  -5   9   1       30.16       45.81     12.36 o 
  -4   9   1        0.15      -12.20     12.20 o 
  -3   9   1      282.05      273.19     18.74 o 
  -2   9   1       31.69       21.03      8.22 o 
  -1   9   1        6.99        8.10      9.06 o 
   0   9   1        0.42        6.93      7.78 o 
   1   9   1       11.83       23.29      7.76 o 
   2   9   1       12.92       25.71     10.88 o 
   3   9   1        5.22       -8.36      8.98 o 
   4   9   1        9.11        2.24      7.40 o 
   5   9   1        5.39       11.41      8.79 o 
   6   9   1       42.47       33.48      9.44 o 
   7   9   1       23.28        0.34     11.32 o 
   8   9   1        1.30       13.60     16.72 o 
   9   9   1        0.25       -4.05     17.11 o 
  -7  10   1        6.53      -15.68     22.81 o 
  -6  10   1      108.73      112.33     29.14 o 
  -5  10   1        3.92        2.68     28.63 o 
  -4  10   1       24.88       -9.12     17.32 o 
  -3  10   1       20.09       39.84     28.75 o 
  -2  10   1       19.60       -9.05     12.11 o 
  -1  10   1       71.44       70.49     14.60 o 
   0  10   1       11.59       13.62     12.16 o 
   1  10   1        5.64       13.30     17.76 o 
   2  10   1       37.56       56.75     17.05 o 
   3  10   1        5.53        6.39     14.43 o 
   4  10   1       88.65       87.71     18.35 o 
   5  10   1      125.18      129.70     20.08 o 
   6  10   1       32.65      -12.64     12.64 o 
 -18   0   2        0.19        7.84     19.24 o 
 -16   0   2       34.49       11.35     19.19 o 
 -14   0   2      242.36      277.08     27.63 o 
 -12   0   2      120.63      104.16     12.13 o 
 -10   0   2     1958.40     2180.85     62.12 o 
  -8   0   2     4281.21     4440.79    150.99 o 
  -6   0   2     8886.13     9275.47    221.31 o 
  -4   0   2    24395.63    24740.18    782.80 o 
  -2   0   2     8645.67     8243.02    152.15 o 
   2   0   2     1950.01     1719.77     84.45 o 
   4   0   2       17.07       12.67      3.42 o 
   6   0   2      554.97      544.35     18.36 o 
   8   0   2     2929.54     3386.38     91.54 o 
  10   0   2      992.18      972.43     25.72 o 
  12   0   2      332.51      348.17     19.70 o 
  14   0   2      456.53      435.70     34.30 o 
  16   0   2      213.02      253.94     34.28 o 
  18   0   2      250.51      269.03     40.64 o 
 -19   1   2        7.62        2.16     13.58 o 
 -18   1   2      884.82      981.76     55.58 o 
 -17   1   2       99.94       83.67     18.08 o 
 -16   1   2      353.49      353.97     26.61 o 
 -15   1   2       18.42       13.32     10.62 o 
 -14   1   2      341.51      328.24     20.78 o 
 -13   1   2        7.97       -5.37      5.37 o 
 -12   1   2      135.24      121.17      9.97 o 
 -11   1   2       71.62       70.08      7.32 o 
 -10   1   2      503.91      543.93     15.66 o 
  -9   1   2     4726.70     5087.77     92.77 o 
  -8   1   2        1.39        2.33      3.03 o 
  -7   1   2     1852.92     1944.69     36.71 o 
  -6   1   2     3337.56     3282.46     57.14 o 
  -5   1   2      477.35      423.23      8.47 o 
  -4   1   2      169.94      172.36      5.70 o 
  -3   1   2     6207.64     5844.96     78.23 o 
  -2   1   2      332.86      291.91      8.45 o 
  -1   1   2      123.53      101.69      2.06 o 
   0   1   2       47.32       42.18      1.89 o 
   1   1   2     3363.18     3153.53     38.40 o 
   2   1   2      938.30      908.87     12.88 o 
   3   1   2       76.97       75.63      2.75 o 
   4   1   2     5970.71     5935.00    101.42 o 
   5   1   2      294.95      305.88      8.20 o 
   6   1   2      101.70       83.33      4.76 o 
   7   1   2        0.81        1.56      1.86 o 
   8   1   2     1851.57     2010.55     39.56 o 
   9   1   2        0.83        1.42      1.93 o 
  10   1   2        7.23        7.81      2.13 o 
  11   1   2       46.05       23.18      6.98 o 
  12   1   2       32.08       17.73      5.23 o 
  13   1   2     1022.56     1063.84     53.34 o 
  14   1   2        7.28        8.87      9.61 o 
  15   1   2        7.01       -3.26     10.11 o 
  16   1   2        5.62      -12.77     12.77 o 
  17   1   2       92.40       77.70     17.42 o 
  18   1   2        3.41      -12.95     20.64 o 
 -19   2   2      136.87      140.87     23.17 o 
 -18   2   2        0.01      -18.41     18.41 o 
 -17   2   2        7.12        9.71     13.08 o 
 -16   2   2        5.42        0.90     12.04 o 
 -15   2   2       20.97       13.03      5.75 o 
 -14   2   2        1.37       -0.91      5.03 o 
 -13   2   2      391.18      385.45     15.83 o 
 -12   2   2        0.14        1.51      3.17 o 
 -11   2   2       25.90       23.64      3.88 o 
 -10   2   2       58.15       58.57      5.00 o 
  -9   2   2      202.02      201.82      7.18 o 
  -8   2   2        0.07        5.73      3.86 o 
  -7   2   2      583.97      618.51     16.23 o 
  -6   2   2      632.33      668.13     12.91 o 
  -5   2   2     2127.95     2185.93     30.08 o 
  -4   2   2     4593.61     4532.30     58.44 o 
  -3   2   2     5742.61     5460.61     74.80 o 
  -2   2   2     5213.88     5006.10     63.24 o 
  -1   2   2      105.69       96.74      2.49 o 
   0   2   2      479.48      444.40      6.43 o 
   1   2   2     1170.03     1030.87     13.95 o 
   2   2   2     4686.73     4329.51     63.10 o 
   3   2   2     4875.38     4875.93     72.93 o 
   4   2   2      736.80      783.72     12.36 o 
   5   2   2      846.16      834.90     15.56 o 
   6   2   2      569.05      576.23     10.82 o 
   7   2   2       47.60       40.22      3.71 o 
   8   2   2      574.86      636.61     14.57 o 
   9   2   2      506.97      568.51     20.43 o 
  10   2   2      107.30       96.80      7.29 o 
  11   2   2      976.14     1013.66     35.01 o 
  12   2   2       37.46       30.49      6.89 o 
  13   2   2       11.01        3.01      3.87 o 
  14   2   2       90.61       63.82     19.16 o 
  15   2   2        0.78      -10.52     10.71 o 
  16   2   2       43.57       35.35     12.76 o 
  17   2   2       29.18       30.01     13.77 o 
  18   2   2       50.69       25.07     22.27 o 
 -18   3   2       14.18        3.08     17.13 o 
 -17   3   2       52.41       65.10     18.80 o 
 -16   3   2      347.31      342.11     25.97 o 
 -15   3   2       94.21       59.71     12.46 o 
 -14   3   2        9.91       -1.99      4.74 o 
 -13   3   2      296.18      312.73     11.01 o 
 -12   3   2      174.33      179.85      7.65 o 
 -11   3   2       89.23       85.97      5.21 o 
 -10   3   2      187.52      173.30      6.94 o 
  -9   3   2       38.54       42.53      3.78 o 
  -8   3   2       10.32       11.87      3.75 o 
  -7   3   2      469.05      494.12      9.91 o 
  -6   3   2     2142.07     2213.63     30.56 o 
  -5   3   2     1222.36     1221.44     18.07 o 
  -4   3   2       75.92       75.62      3.87 o 
  -3   3   2     1901.37     2047.39     28.26 o 
  -2   3   2     1791.95     1751.89     24.28 o 
  -1   3   2      462.74      434.72      9.96 o 
   0   3   2       84.37       59.71      2.48 o 
   1   3   2     1192.29     1181.39     16.71 o 
   2   3   2      699.86      699.33     10.40 o 
   3   3   2      300.90      322.73      6.38 o 
   4   3   2       48.20       30.11      2.20 o 
   5   3   2     1470.19     1512.37     22.03 o 
   6   3   2       48.62       34.95      3.47 o 
   7   3   2      311.99      286.55      8.22 o 
   8   3   2      348.65      338.55     14.48 o 
   9   3   2       47.69       46.57      3.91 o 
  10   3   2      612.15      673.17     15.58 o 
  11   3   2        0.95        0.79      3.14 o 
  12   3   2       75.49       70.37      9.04 o 
  13   3   2      684.39      723.03     29.37 o 
  14   3   2      590.97      600.11     34.40 o 
  15   3   2       21.65       10.68     11.00 o 
  16   3   2        1.19       -1.33     14.55 o 
  17   3   2       23.60       20.14     15.33 o 
 -18   4   2        0.79        7.92     14.90 o 
 -17   4   2      175.03      177.31     21.82 o 
 -16   4   2      107.93      103.56     15.37 o 
 -15   4   2        4.95      -14.45     22.60 o 
 -14   4   2      125.20      133.68     10.76 o 
 -13   4   2        2.18       -2.76      4.93 o 
 -12   4   2        0.82        2.33      4.06 o 
 -11   4   2       14.17        4.92      3.87 o 
 -10   4   2       10.24        9.50      3.45 o 
  -9   4   2      145.90      145.46      5.95 o 
  -8   4   2      325.63      330.71      8.99 o 
  -7   4   2      932.27      962.85     18.05 o 
  -6   4   2       82.74      106.43      3.91 o 
  -5   4   2     1106.18     1286.59     21.21 o 
  -4   4   2     1653.56     1776.70     28.14 o 
  -3   4   2     2056.12     2058.93     33.41 o 
  -2   4   2     1705.42     1833.35     31.04 o 
  -1   4   2      714.64      635.83     20.14 o 
   0   4   2      155.20      133.04      4.29 o 
   1   4   2      110.00      121.45      4.33 o 
   2   4   2     1126.91     1186.70     17.74 o 
   3   4   2     1847.60     2041.43     36.26 o 
   4   4   2     1110.89     1180.92     17.34 o 
   5   4   2      482.02      462.32     11.58 o 
   6   4   2      137.22      119.47      5.92 o 
   7   4   2       25.16       20.97      2.98 o 
   8   4   2      103.15      109.93      5.75 o 
   9   4   2       26.38       27.90      5.13 o 
  10   4   2      483.35      465.49     18.58 o 
  11   4   2      201.80      204.51     12.82 o 
  12   4   2      238.66      247.28     15.02 o 
  13   4   2      497.41      521.88     22.98 o 
  14   4   2        2.35        2.84     11.13 o 
  15   4   2       21.79       24.42     12.16 o 
  16   4   2        6.23        2.21     12.43 o 
  17   4   2        8.59        1.07     15.86 o 
 -17   5   2        1.01        1.63     12.36 o 
 -16   5   2       25.74       22.51     15.62 o 
 -15   5   2      492.31      562.28     32.11 o 
 -14   5   2       28.56       37.27     13.11 o 
 -13   5   2       24.27       23.09     12.68 o 
 -12   5   2        8.76       12.15      6.74 o 
 -11   5   2       15.40        9.37      4.08 o 
 -10   5   2        0.56        2.20      3.73 o 
  -9   5   2      447.46      432.83     15.76 o 
  -8   5   2        7.96        5.76      2.57 o 
  -7   5   2      325.89      332.54     14.25 o 
  -6   5   2      117.62      111.66      6.45 o 
  -5   5   2      774.13      844.90     19.68 o 
  -4   5   2      114.40      114.93      7.11 o 
  -3   5   2      458.60      459.40      9.98 o 
  -2   5   2      271.17      276.15     14.11 o 
  -1   5   2        0.07       -1.84      2.67 o 
   0   5   2        2.43        3.28      1.78 o 
   1   5   2        0.53        0.86      0.83 o 
   2   5   2      161.10      142.16      5.06 o 
   3   5   2      869.54      965.79     23.60 o 
   4   5   2      200.27      225.12      6.16 o 
   5   5   2      127.06      136.73      7.32 o 
   6   5   2       71.39       67.67      5.52 o 
   7   5   2        3.71        9.29      2.87 o 
   8   5   2      862.28      922.48     19.56 o 
   9   5   2      333.57      314.26      9.91 o 
  10   5   2        0.81       -4.90      4.90 o 
  11   5   2      976.99     1016.72     26.73 o 
  12   5   2      146.19      115.95     11.20 o 
  13   5   2        4.37        2.17      7.76 o 
  14   5   2      124.46       97.33     15.55 o 
  15   5   2      103.07       81.12     18.00 o 
  16   5   2      154.02      150.68     20.82 o 
 -16   6   2       27.08       25.21     15.14 o 
 -15   6   2        0.12       -1.07     25.12 o 
 -14   6   2      147.04      132.00     17.53 o 
 -13   6   2        8.25       -2.44      9.31 o 
 -12   6   2        7.14        0.32      7.26 o 
 -11   6   2        0.88        2.18      5.17 o 
 -10   6   2       13.62       13.90      4.79 o 
  -9   6   2      250.04      263.10      9.38 o 
  -8   6   2     1006.55     1155.33     33.14 o 
  -7   6   2       54.36       43.62      4.65 o 
  -6   6   2      367.15      361.77      8.69 o 
  -5   6   2      176.02      172.65      5.26 o 
  -4   6   2      252.03      237.61      7.15 o 
  -3   6   2      117.65      124.54      5.14 o 
  -2   6   2        2.60        0.48      1.96 o 
  -1   6   2      182.88      166.98     10.95 o 
   0   6   2      484.71      516.15     23.69 o 
   1   6   2      197.23      195.46     12.17 o 
   2   6   2      222.34      230.91      6.15 o 
   3   6   2     1156.62     1306.95     24.29 o 
   4   6   2       56.34       57.65      4.17 o 
   5   6   2      498.25      503.41     11.10 o 
   6   6   2      121.08       99.99      4.64 o 
   7   6   2      124.49      118.77      5.49 o 
   8   6   2       77.68       76.77      5.88 o 
   9   6   2        6.91        6.98      4.60 o 
  10   6   2      168.33      164.08     22.24 o 
  11   6   2        9.92        7.66      8.53 o 
  12   6   2       98.18       75.62     17.14 o 
  13   6   2      126.69      109.05     21.01 o 
  14   6   2       20.85       -0.12     14.41 o 
  15   6   2        0.31      -12.37     12.61 o 
 -14   7   2       48.97       51.32     40.96 o 
 -13   7   2        4.34       -1.60     13.56 o 
 -12   7   2        1.48        6.32      7.13 o 
 -11   7   2      111.04       96.84     10.44 o 
 -10   7   2       55.95       42.40     10.34 o 
  -9   7   2      261.65      281.12     24.57 o 
  -8   7   2      104.52       95.20      4.82 o 
  -7   7   2      137.71      122.63      9.43 o 
  -6   7   2        3.45       10.38      8.89 o 
  -5   7   2       66.87       58.39      7.59 o 
  -4   7   2       23.16       26.73      4.05 o 
  -3   7   2      648.08      718.00     32.08 o 
  -2   7   2       39.24       40.90      5.58 o 
  -1   7   2      327.29      297.84     12.83 o 
   0   7   2      586.92      629.29     19.52 o 
   1   7   2        0.83       -1.65      5.35 o 
   2   7   2      254.33      228.86     11.55 o 
   3   7   2      450.31      498.40     16.09 o 
   4   7   2      242.96      271.12     13.69 o 
   5   7   2     1139.09     1304.42     24.16 o 
   6   7   2       11.85        9.60      2.90 o 
   7   7   2       74.41       86.29      4.98 o 
   8   7   2      152.24      154.33      9.42 o 
   9   7   2      206.36      199.52     30.57 o 
  10   7   2       61.40       59.35      8.22 o 
  11   7   2       51.78       62.43     11.99 o 
  12   7   2      260.83      254.10     16.24 o 
  13   7   2      384.32      417.54     38.15 o 
 -13   8   2      155.25      210.27     47.59 o 
 -12   8   2      396.66      370.25     53.06 o 
 -11   8   2       51.07       24.19     28.36 o 
 -10   8   2       25.37       17.44      7.47 o 
  -9   8   2        9.77       -0.16      6.77 o 
  -8   8   2       47.08       33.89      7.44 o 
  -7   8   2       24.91       24.98      6.34 o 
  -6   8   2      240.13      254.45     12.14 o 
  -5   8   2      118.75       97.73      7.85 o 
  -4   8   2       19.79       10.29      3.75 o 
  -3   8   2      300.96      234.94     13.30 o 
  -2   8   2       69.51       60.67      8.49 o 
  -1   8   2       16.25       23.97      8.21 o 
   0   8   2      513.29      523.93     19.10 o 
   1   8   2       47.06       51.82      7.77 o 
   2   8   2       95.54       82.13     11.69 o 
   3   8   2      114.66       82.84     12.72 o 
   4   8   2        1.36       -5.82      6.63 o 
   5   8   2      202.86      212.66     16.65 o 
   6   8   2      279.07      309.43     16.83 o 
   7   8   2        9.74        5.49      6.47 o 
   8   8   2        0.02       -5.28      7.13 o 
   9   8   2       69.42       83.04     36.41 o 
  10   8   2      228.70      157.87     47.12 o 
  11   8   2        5.42       14.76     10.25 o 
  12   8   2      109.22      127.48     23.94 o 
 -10   9   2       94.68       79.96     22.87 o 
  -9   9   2       59.40       39.59     12.21 o 
  -8   9   2        8.10       -1.09      8.48 o 
  -7   9   2       55.68       32.04     10.20 o 
  -6   9   2       29.03       18.55     11.83 o 
  -5   9   2       17.43        0.05     11.02 o 
  -4   9   2       86.30       69.65     11.59 o 
  -3   9   2       10.49       18.04      7.72 o 
  -2   9   2       79.47       51.18     10.48 o 
  -1   9   2      317.62      278.35     16.73 o 
   0   9   2       62.96       54.18     15.69 o 
   1   9   2       18.28        8.69      7.79 o 
   2   9   2      110.29       86.85     17.12 o 
   3   9   2      120.79       95.11     17.85 o 
   4   9   2      243.44      237.35     33.76 o 
   5   9   2        3.39        2.66      9.58 o 
   6   9   2       10.03       -3.87      9.40 o 
   7   9   2       16.69        5.23     11.74 o 
   8   9   2       47.16       45.17     12.99 o 
   9   9   2       42.22       42.71     13.17 o 
  -7  10   2       31.15       -9.98     22.87 o 
  -6  10   2      123.28       86.76     32.26 o 
  -5  10   2       21.47       -0.14     13.12 o 
  -4  10   2       19.44       15.78     14.31 o 
  -3  10   2       41.78       19.46     37.75 o 
  -2  10   2        4.28       -1.57     14.43 o 
  -1  10   2        0.03       -6.75     18.56 o 
   0  10   2        7.55       18.37     16.48 o 
   1  10   2       40.12       28.63     20.67 o 
   2  10   2       55.59       50.75     20.40 o 
   3  10   2        8.48        2.81     12.99 o 
   4  10   2       48.09       60.99     17.55 o 
   5  10   2       12.88       18.71     24.17 o 
   6  10   2       36.80       36.23     19.90 o 
 -19   0   3      195.35      172.53     35.77 o 
 -17   0   3      133.98      104.97     23.58 o 
 -15   0   3      690.35      719.06     48.52 o 
 -13   0   3     1496.76     1624.23     55.89 o 
 -11   0   3     1613.98     1760.13    104.39 o 
  -9   0   3      284.19      290.33     14.45 o 
  -7   0   3      484.82      492.63     18.33 o 
  -3   0   3      464.30      424.68      9.85 o 
  -1   0   3     2796.85     2367.54     57.82 o 
   1   0   3    11721.65    10826.99    251.15 o 
   3   0   3      501.83      408.11     35.37 o 
   5   0   3     5048.93     5399.29    169.21 o 
   7   0   3     1780.05     1992.43     53.82 o 
   9   0   3      202.11      229.79     21.18 o 
  11   0   3      695.52      793.18     31.51 o 
  13   0   3     1049.33     1166.82     63.61 o 
  15   0   3      321.19      266.22     33.46 o 
  17   0   3       73.05       59.94     27.21 o 
 -19   1   3      126.67       97.32     19.01 o 
 -18   1   3       20.94       15.63     12.83 o 
 -17   1   3        1.79       16.39     12.10 o 
 -16   1   3      112.63      102.60     23.88 o 
 -15   1   3      387.67      413.83     23.88 o 
 -14   1   3       14.59        8.67      9.44 o 
 -13   1   3      224.80      182.66     10.27 o 
 -12   1   3     1093.60     1147.65     28.75 o 
 -11   1   3       98.03       98.58      8.59 o 
 -10   1   3      388.44      398.22     13.07 o 
  -9   1   3      162.92      174.09      8.27 o 
  -8   1   3     1017.28     1008.28     21.74 o 
  -7   1   3      195.40      184.67      6.53 o 
  -6   1   3     3902.10     4109.03     72.13 o 
  -5   1   3     1512.75     1416.88     23.70 o 
  -2   1   3     2581.74     2343.92     32.31 o 
  -1   1   3     2499.74     2061.88     29.33 o 
   0   1   3    11679.62    10997.33    143.97 o 
   1   1   3       75.22       71.87      6.24 o 
   2   1   3     1722.86     1650.25     24.61 o 
   3   1   3      348.99      336.62      6.79 o 
   4   1   3       39.91       35.30      1.82 o 
   5   1   3       32.91       38.11      2.89 o 
   6   1   3      303.34      257.20      9.56 o 
   7   1   3     1191.28     1230.57     22.45 o 
   8   1   3      401.24      420.58     10.51 o 
   9   1   3       17.67       15.03      3.11 o 
  10   1   3       33.77       24.04      4.64 o 
  11   1   3       32.04       22.98      7.23 o 
  12   1   3      784.95      815.24     42.17 o 
  13   1   3      699.54      710.21     33.01 o 
  14   1   3      174.16      137.97     17.88 o 
  15   1   3      129.68      121.21     21.03 o 
  16   1   3        0.23       -8.15     11.29 o 
  17   1   3       32.85       38.55     28.24 o 
  18   1   3       14.35       20.85     22.93 o 
 -19   2   3       24.02        8.89     20.14 o 
 -18   2   3      533.55      570.46    100.19 o 
 -17   2   3      196.73      223.31     21.21 o 
 -16   2   3       47.20       36.91     13.47 o 
 -15   2   3       46.51       49.42      6.57 o 
 -14   2   3        8.94       12.88      5.08 o 
 -13   2   3      824.00      908.87     22.71 o 
 -12   2   3      394.98      387.41     15.62 o 
 -11   2   3       49.37       42.45      5.20 o 
 -10   2   3      436.61      463.58     11.83 o 
  -9   2   3      118.73      147.83      5.76 o 
  -8   2   3       73.08       93.21      4.74 o 
  -7   2   3       22.08       29.21      2.62 o 
  -6   2   3       13.32       14.08      1.85 o 
  -5   2   3      867.56      777.77     12.51 o 
  -4   2   3     2008.59     1818.20     26.41 o 
  -3   2   3      492.21      471.82      8.64 o 
  -2   2   3     1128.50     1128.46     17.66 o 
  -1   2   3      419.10      382.45      6.35 o 
   0   2   3      336.89      280.88      4.62 o 
   1   2   3     2614.16     2277.57     28.69 o 
   2   2   3     1227.96     1160.81     16.25 o 
   3   2   3        1.14        1.85      1.47 o 
   4   2   3     1372.94     1297.17     21.08 o 
   5   2   3     1008.85     1009.59     15.37 o 
   6   2   3        5.14        6.69      2.63 o 
   7   2   3      928.80     1020.15     18.08 o 
   8   2   3       18.58       19.93      3.07 o 
   9   2   3      339.02      343.06      9.40 o 
  10   2   3       28.90       27.27      3.29 o 
  11   2   3       42.54       33.45      4.02 o 
  12   2   3       36.64       35.00      6.56 o 
  13   2   3      194.40      191.57     18.38 o 
  14   2   3       81.48       63.13     19.31 o 
  15   2   3       11.12       11.73     12.86 o 
  16   2   3        0.63        2.77     18.38 o 
  17   2   3       50.58       49.09     15.66 o 
 -19   3   3        8.25       13.15     22.84 o 
 -18   3   3       33.25       49.71     18.18 o 
 -17   3   3      282.63      357.38     27.32 o 
 -16   3   3        0.15      -10.24     10.24 o 
 -15   3   3        0.00        7.25      5.18 o 
 -14   3   3       14.73       11.91      5.62 o 
 -13   3   3       27.83       28.87      4.84 o 
 -12   3   3     1043.38     1124.81     25.07 o 
 -11   3   3        6.66       -4.27      4.27 o 
 -10   3   3      182.33      164.36      6.89 o 
  -9   3   3      426.31      455.50     10.68 o 
  -8   3   3      660.81      649.56     12.93 o 
  -7   3   3      191.37      196.65      5.47 o 
  -6   3   3     4315.30     4636.10     60.74 o 
  -5   3   3      265.51      278.96      7.69 o 
  -4   3   3      214.33      181.46      5.03 o 
  -3   3   3      487.76      413.13      8.14 o 
  -2   3   3      724.30      665.56     10.48 o 
  -1   3   3      297.29      298.77      4.99 o 
   0   3   3        2.27        0.35      1.29 o 
   1   3   3     1587.88     1679.80     22.21 o 
   2   3   3       16.30        8.10      1.73 o 
   3   3   3       88.32       90.60      3.29 o 
   4   3   3       56.48       61.00      2.85 o 
   5   3   3       49.03       46.38      2.83 o 
   6   3   3     1064.99     1136.34     18.39 o 
   7   3   3      583.82      597.60     14.67 o 
   8   3   3       21.98       20.69      3.79 o 
   9   3   3      273.60      274.97      8.84 o 
  10   3   3       37.23       31.53      4.34 o 
  11   3   3      998.28     1067.02     24.99 o 
  12   3   3        2.57       -4.34      4.34 o 
  13   3   3       38.51       27.51      5.97 o 
  14   3   3       80.73       74.26     13.73 o 
  15   3   3      106.05       94.40     25.31 o 
  16   3   3       38.63       23.45     14.94 o 
  17   3   3       23.84       10.96     26.58 o 
 -18   4   3       54.24        2.99     19.42 o 
 -17   4   3      249.48      285.77     25.65 o 
 -16   4   3        2.91        2.52     14.36 o 
 -15   4   3        1.56        1.55     10.51 o 
 -14   4   3      162.02      165.03     18.47 o 
 -13   4   3        1.01       -5.21      5.21 o 
 -12   4   3      184.97      183.20     11.66 o 
 -11   4   3       68.21       67.62      4.94 o 
 -10   4   3      419.08      439.00     11.19 o 
  -9   4   3       78.01       78.94      4.53 o 
  -8   4   3       70.61       60.91      3.42 o 
  -7   4   3     1466.26     1505.89     23.94 o 
  -6   4   3     1299.22     1349.97     32.39 o 
  -5   4   3      236.58      238.06      5.46 o 
  -4   4   3      126.12      124.89      4.87 o 
  -3   4   3      493.68      460.27      8.85 o 
  -2   4   3     1501.36     1436.64     23.59 o 
  -1   4   3      243.48      217.59      6.58 o 
   0   4   3     2035.73     2209.89     28.61 o 
   1   4   3        8.44       18.83      1.87 o 
   2   4   3      105.32      115.58      3.46 o 
   3   4   3       88.78       72.95      2.93 o 
   4   4   3      319.28      278.33     12.45 o 
   5   4   3       21.42       14.89      2.71 o 
   6   4   3      399.47      434.52     11.72 o 
   7   4   3       60.65       59.96      4.56 o 
   8   4   3      225.23      227.68      7.47 o 
   9   4   3      130.06      102.11      6.77 o 
  10   4   3      761.43      858.65     18.73 o 
  11   4   3      584.21      586.06     15.51 o 
  12   4   3       82.38       52.44      8.90 o 
  13   4   3       20.37       19.53      6.78 o 
  14   4   3      129.79      127.39     23.05 o 
  15   4   3      114.15       98.08     15.43 o 
  16   4   3       57.24       42.23     15.00 o 
 -17   5   3       59.98       73.59     20.58 o 
 -16   5   3       18.70       27.28     13.48 o 
 -15   5   3        0.04       -3.08     13.49 o 
 -14   5   3        3.54       -4.30      7.25 o 
 -13   5   3        1.06       -5.46      6.31 o 
 -12   5   3       59.83       44.12      6.15 o 
 -11   5   3       67.89       69.24     10.29 o 
 -10   5   3       71.71       66.05      7.66 o 
  -9   5   3     2050.19     2321.75     47.47 o 
  -8   5   3      159.25      172.75     11.51 o 
  -7   5   3      787.26      863.53     16.58 o 
  -6   5   3       41.58       33.57      2.88 o 
  -5   5   3      454.11      476.64     10.79 o 
  -4   5   3        0.75        1.54      1.44 o 
  -3   5   3     2496.98     2499.31     38.58 o 
  -2   5   3      514.45      532.25     13.81 o 
  -1   5   3       16.08       11.73      3.03 o 
   0   5   3      586.32      634.18     12.34 o 
   1   5   3      275.85      247.75      6.19 o 
   2   5   3       12.51       16.21      2.38 o 
   3   5   3      195.02      197.47      6.53 o 
   4   5   3      141.46      160.86      6.11 o 
   5   5   3       61.62       53.88      3.60 o 
   6   5   3        4.16        3.01      2.60 o 
   7   5   3       57.25       28.60      8.14 o 
   8   5   3      304.83      284.70      9.35 o 
   9   5   3       55.01       45.55      4.93 o 
  10   5   3       58.22       49.55      8.33 o 
  11   5   3       27.31       25.65      7.22 o 
  12   5   3        4.69       -6.21      6.21 o 
  13   5   3        5.37        1.06      7.56 o 
  14   5   3       32.83       34.04     12.30 o 
  15   5   3       39.10       53.80     13.60 o 
 -16   6   3       15.30       13.40     15.40 o 
 -15   6   3      118.83      103.01     16.21 o 
 -14   6   3       63.64       71.64     14.67 o 
 -13   6   3       51.13       23.59     18.35 o 
 -12   6   3       15.63        6.63      9.24 o 
 -11   6   3       50.70       63.11     18.60 o 
 -10   6   3      152.51      136.07      9.34 o 
  -9   6   3      510.80      539.58     18.10 o 
  -8   6   3     2822.16     3306.10     79.63 o 
  -7   6   3     1556.84     1746.51     45.81 o 
  -6   6   3       13.05       10.19      2.27 o 
  -5   6   3      403.00      434.29      8.30 o 
  -4   6   3      355.45      335.99     17.43 o 
  -3   6   3     1098.59     1159.87     27.33 o 
  -2   6   3      189.02      189.31     16.12 o 
  -1   6   3       98.54       93.93      7.90 o 
   0   6   3      422.76      423.60     15.40 o 
   1   6   3       20.21       20.19      2.82 o 
   2   6   3       48.69       42.08      3.54 o 
   3   6   3      228.02      225.11      5.43 o 
   4   6   3      134.17      135.83      5.20 o 
   5   6   3     1014.52     1096.62     19.06 o 
   6   6   3       24.73       25.67      3.47 o 
   7   6   3     1976.32     2209.24     35.35 o 
   8   6   3      550.47      572.66     18.10 o 
   9   6   3      545.38      608.33     17.82 o 
  10   6   3       28.19       19.51      6.47 o 
  11   6   3      194.41      198.56     27.92 o 
  12   6   3        0.42        0.35      8.61 o 
  13   6   3      202.73      212.42     56.09 o 
  14   6   3       32.72       26.60     14.73 o 
 -15   7   3       46.17       42.88     13.57 o 
 -14   7   3       44.90       30.23     21.23 o 
 -13   7   3      195.70      239.61     47.26 o 
 -12   7   3      258.03      252.99     52.11 o 
 -11   7   3      154.20      145.81     10.84 o 
 -10   7   3      149.33      164.46     13.08 o 
  -9   7   3      240.49      270.62     11.23 o 
  -8   7   3       45.26       52.96      4.36 o 
  -7   7   3      383.24      370.33     20.95 o 
  -6   7   3       59.68       35.71      4.82 o 
  -5   7   3        2.60        0.93      3.51 o 
  -4   7   3      172.61      160.64      9.17 o 
  -3   7   3      178.44      176.92     12.65 o 
  -2   7   3       15.33        5.55      2.79 o 
  -1   7   3        8.09        7.94      3.99 o 
   0   7   3      553.44      627.82     19.03 o 
   1   7   3       20.48       19.85      3.17 o 
   2   7   3       64.32       47.90      6.31 o 
   3   7   3      175.39      196.72     11.79 o 
   4   7   3      661.32      682.35     18.96 o 
   5   7   3       60.32       56.13      3.83 o 
   6   7   3      973.79     1150.38     27.14 o 
   7   7   3        3.59       -2.10      4.30 o 
   8   7   3       13.14        6.10      5.11 o 
   9   7   3       33.28       21.85      6.89 o 
  10   7   3        5.23        4.09      6.66 o 
  11   7   3      104.38       79.97     10.35 o 
  12   7   3       68.92       45.99     14.73 o 
  13   7   3      227.20      249.66     34.10 o 
 -13   8   3        0.94      -10.53     16.05 o 
 -12   8   3       25.06       18.10      9.25 o 
 -11   8   3       39.53       31.30      9.14 o 
 -10   8   3        0.54       -0.85      7.35 o 
  -9   8   3      143.42      151.00     13.17 o 
  -8   8   3      114.85       84.92      9.78 o 
  -7   8   3        0.00       -4.68      5.51 o 
  -6   8   3       20.93       12.47      6.16 o 
  -5   8   3      559.04      556.82     19.57 o 
  -4   8   3        2.06        2.37      2.96 o 
  -3   8   3      620.25      739.04     28.73 o 
  -2   8   3        2.51        7.32      7.17 o 
  -1   8   3       56.02       53.17      8.37 o 
   0   8   3       84.97       85.91     11.94 o 
   1   8   3        0.00        4.32      6.85 o 
   2   8   3      261.58      226.66     13.29 o 
   3   8   3      272.84      251.28     13.07 o 
   4   8   3      555.48      635.98     31.28 o 
   5   8   3       19.45       23.06      8.20 o 
   6   8   3        6.37        6.63      6.29 o 
   7   8   3      289.01      305.32     30.12 o 
   8   8   3       78.48       80.40     15.76 o 
   9   8   3        7.53        3.75     10.46 o 
  10   8   3       75.90       65.59     21.74 o 
  11   8   3       96.25       83.16     16.75 o 
 -10   9   3      140.19      190.10     30.54 o 
  -9   9   3       24.97        7.08     10.19 o 
  -8   9   3       62.91       64.07     15.99 o 
  -7   9   3        8.29        9.62      9.93 o 
  -6   9   3        1.76       -4.38     10.40 o 
  -5   9   3       75.32       48.60     15.94 o 
  -4   9   3       41.08       42.22     12.38 o 
  -3   9   3      372.66      372.28     22.38 o 
  -2   9   3      114.84       77.69     11.12 o 
  -1   9   3       51.97       46.78      9.18 o 
   0   9   3        7.60        8.85     12.63 o 
   1   9   3       13.66       14.21      8.36 o 
   2   9   3        2.67       13.13      8.54 o 
   3   9   3        0.71       -3.20     10.33 o 
   4   9   3        2.30        9.75      8.23 o 
   5   9   3        5.43        5.25      8.76 o 
   6   9   3       28.23       15.99     10.45 o 
   7   9   3        7.22        6.52     10.95 o 
   8   9   3       20.83        3.17     10.28 o 
   9   9   3        5.81       25.54     18.65 o 
  -7  10   3       24.68       -8.55     15.74 o 
  -6  10   3        0.57        9.75     15.86 o 
  -5  10   3       26.73       35.51     15.03 o 
  -4  10   3        2.58      -12.34     12.34 o 
  -3  10   3       65.98       37.04     15.86 o 
  -2  10   3       53.46       50.03     16.18 o 
  -1  10   3       65.69       38.03     36.56 o 
   0  10   3       30.18       53.79     19.02 o 
   1  10   3       13.42      -10.19     13.30 o 
   2  10   3        0.33       23.76     25.90 o 
   3  10   3      123.58      192.12     34.57 o 
   4  10   3        1.75       21.59     14.78 o 
   5  10   3        0.52       10.59     18.51 o 
 -18   0   4       22.86      -12.18     25.07 o 
 -16   0   4      110.72       95.11     20.02 o 
 -14   0   4        1.67        7.84     11.40 o 
 -12   0   4     1735.53     1847.86     58.71 o 
 -10   0   4     4761.44     5063.76    133.72 o 
  -8   0   4     1305.64     1249.39     37.41 o 
  -6   0   4      138.11      170.26      9.20 o 
  -4   0   4     8912.71     8535.16    159.53 o 
  -2   0   4    19619.50    19871.87    449.73 o 
   0   0   4      246.93      223.80      8.50 o 
   2   0   4     2386.04     2286.29     68.18 o 
   4   0   4     1893.21     2116.84     56.74 o 
   6   0   4     1039.61     1123.61     34.47 o 
   8   0   4       48.46       33.80      7.08 o 
  10   0   4      920.53      950.76     46.48 o 
  12   0   4      624.96      649.81     39.78 o 
  14   0   4       55.41       50.02     22.93 o 
  16   0   4       84.21       75.68     20.85 o 
 -19   1   4       33.02       43.80     17.64 o 
 -18   1   4       50.83       55.48     18.95 o 
 -17   1   4      162.34      133.79     23.35 o 
 -16   1   4       44.45       39.69     12.51 o 
 -15   1   4       14.32       11.05      9.07 o 
 -14   1   4       60.02       50.25     11.56 o 
 -13   1   4      115.12      130.29      9.64 o 
 -12   1   4      312.22      316.67     15.46 o 
 -11   1   4      123.76      110.29      7.72 o 
 -10   1   4      584.94      591.23     23.89 o 
  -9   1   4     1808.48     1925.38     38.46 o 
  -8   1   4      194.05      170.27      7.47 o 
  -7   1   4       84.06       66.95      4.45 o 
  -6   1   4     2025.07     2053.76     34.19 o 
  -5   1   4    14363.84    14235.62    206.95 o 
  -4   1   4    10371.16    10045.80    145.31 o 
  -3   1   4    18492.78    17810.85    253.53 o 
  -2   1   4     7791.52     7250.90     98.18 o 
  -1   1   4    12674.98    12050.06    158.32 o 
   0   1   4     1069.09      989.72     15.07 o 
   1   1   4     2563.65     2307.41     36.65 o 
   2   1   4     1051.63     1021.74     15.73 o 
   3   1   4      125.48      118.06      4.54 o 
   4   1   4     3462.00     3510.75     54.11 o 
   5   1   4       65.29       69.80      8.61 o 
   6   1   4     1123.15     1279.88     26.50 o 
   7   1   4        4.14        9.07      5.31 o 
   8   1   4      448.42      473.41     13.70 o 
   9   1   4       49.30       46.66      5.90 o 
  10   1   4     1139.43     1220.50     31.69 o 
  11   1   4       16.97       12.93      6.13 o 
  12   1   4      282.51      248.99     19.08 o 
  13   1   4      238.15      265.42     32.18 o 
  14   1   4      141.57      135.05     14.72 o 
  15   1   4      472.34      447.59     28.19 o 
  16   1   4       34.37       32.75     14.89 o 
  17   1   4       18.71       58.48     17.28 o 
 -19   2   4      249.97      292.47     41.03 o 
 -18   2   4        0.00      -14.58     14.58 o 
 -17   2   4      184.24      126.71     17.62 o 
 -16   2   4      164.50      143.98     16.63 o 
 -15   2   4       45.19       56.26     10.40 o 
 -14   2   4      313.91      330.00     29.49 o 
 -13   2   4       30.37       25.75      5.28 o 
 -12   2   4        0.89       -3.74      3.74 o 
 -11   2   4        4.42        8.08      3.11 o 
 -10   2   4        0.03        0.94      2.40 o 
  -9   2   4        0.05       -0.19      2.60 o 
  -8   2   4      197.50      200.18      8.76 o 
  -7   2   4      964.05     1006.00     18.32 o 
  -6   2   4     3479.56     3466.20     60.04 o 
  -5   2   4     1286.93     1200.81     18.28 o 
  -4   2   4     6017.38     5756.13     95.95 o 
  -3   2   4      667.09      634.79     10.48 o 
  -2   2   4     9778.08     8876.02    117.59 o 
  -1   2   4     1083.40      951.71     14.13 o 
   0   2   4        1.87        3.92      1.24 o 
   1   2   4      259.11      223.54      5.10 o 
   2   2   4     2612.22     2558.68     32.63 o 
   3   2   4     1091.61     1074.58     16.24 o 
   4   2   4      289.17      292.89      6.00 o 
   5   2   4        0.05        0.66      1.67 o 
   6   2   4     1780.61     2031.58     30.39 o 
   7   2   4     2305.86     2534.93     66.42 o 
   8   2   4      732.26      809.56     16.13 o 
   9   2   4        0.00       -1.30      2.71 o 
  10   2   4        1.68       -0.34      3.78 o 
  11   2   4      189.34      177.80      9.36 o 
  12   2   4       39.65       24.41      7.48 o 
  13   2   4      140.85      144.01     13.22 o 
  14   2   4      272.60      263.91     19.93 o 
  15   2   4        0.12       -7.12     10.49 o 
  16   2   4       85.21       59.73     19.66 o 
  17   2   4      170.34      151.70     23.44 o 
 -19   3   4      152.58      109.35     24.14 o 
 -18   3   4       63.24       73.95     20.34 o 
 -17   3   4      218.70      234.38     21.73 o 
 -16   3   4       18.09       -5.31     11.40 o 
 -15   3   4       23.81       20.54      7.23 o 
 -14   3   4      489.01      497.49     16.22 o 
 -13   3   4        3.36        4.49      3.84 o 
 -12   3   4      452.64      456.98     15.92 o 
 -11   3   4      560.66      576.73     13.46 o 
 -10   3   4        0.77       -2.67      2.67 o 
  -9   3   4      172.35      160.01      5.51 o 
  -8   3   4      267.26      228.94      6.26 o 
  -7   3   4       12.69       10.33      2.12 o 
  -6   3   4        1.00        2.62      1.91 o 
  -5   3   4     4865.55     5043.08     65.29 o 
  -4   3   4      858.95      842.79     14.43 o 
  -3   3   4     3193.59     3136.68     48.71 o 
  -2   3   4     1473.81     1424.58     20.35 o 
  -1   3   4       58.07       72.34      2.42 o 
   0   3   4       72.88       65.50      2.49 o 
   1   3   4     2605.60     2737.91     35.10 o 
   2   3   4      798.85      808.80     12.38 o 
   3   3   4       10.56        8.24      1.68 o 
   4   3   4     1202.00     1382.76     23.54 o 
   5   3   4      215.94      219.55      5.72 o 
   6   3   4      285.76      319.18      8.69 o 
   7   3   4       95.54       84.50      4.56 o 
   8   3   4      258.28      270.71      8.49 o 
   9   3   4        9.93       13.48      3.61 o 
  10   3   4       74.85       64.91      7.32 o 
  11   3   4      822.20      872.86     23.82 o 
  12   3   4       18.57       12.01      4.84 o 
  13   3   4      245.70      184.46     24.87 o 
  14   3   4        1.36       -6.89     10.90 o 
  15   3   4       44.34       34.67     12.86 o 
  16   3   4        4.92       19.89     13.09 o 
 -18   4   4       35.32       40.18     15.46 o 
 -17   4   4      344.43      374.40     34.05 o 
 -16   4   4      442.28      519.68     54.83 o 
 -15   4   4        5.73       -4.39      8.82 o 
 -14   4   4        4.21       -2.95      8.18 o 
 -13   4   4        1.38        7.17      4.88 o 
 -12   4   4      245.29      249.38      8.85 o 
 -11   4   4      429.09      466.29     11.94 o 
 -10   4   4      396.76      414.57     15.66 o 
  -9   4   4        0.00       -3.46      3.46 o 
  -8   4   4      881.30      940.88     22.79 o 
  -7   4   4     3739.93     4107.34     57.11 o 
  -6   4   4      550.13      571.69     10.73 o 
  -5   4   4       41.84       33.45      2.64 o 
  -4   4   4     4103.94     4462.13     58.77 o 
  -3   4   4     1297.04     1284.07     25.94 o 
  -2   4   4     5379.47     5783.90     74.97 o 
  -1   4   4     1561.40     1761.66     23.45 o 
   0   4   4      106.99       85.68      3.04 o 
   1   4   4     1523.03     1649.58     22.42 o 
   2   4   4       11.26        7.77      1.84 o 
   3   4   4       89.69      123.00      3.97 o 
   4   4   4      245.83      273.76      8.63 o 
   5   4   4      452.97      453.21      8.89 o 
   6   4   4      190.76      205.25      6.08 o 
   7   4   4       29.05       25.52      3.43 o 
   8   4   4      591.95      662.41     15.06 o 
   9   4   4       67.74       55.64      6.53 o 
  10   4   4      303.11      321.68     11.87 o 
  11   4   4      556.22      578.39     28.35 o 
  12   4   4      169.29      143.02     18.76 o 
  13   4   4      308.57      292.70     21.88 o 
  14   4   4       28.03      -10.98     21.47 o 
  15   4   4      516.41      526.88     35.71 o 
  16   4   4       91.95       98.50     19.01 o 
 -17   5   4       75.60      107.93     19.83 o 
 -16   5   4        0.38      -12.96     14.70 o 
 -15   5   4      621.04      731.88     36.04 o 
 -14   5   4      434.03      438.41     26.38 o 
 -13   5   4      416.35      435.87     27.14 o 
 -12   5   4      396.01      435.38     19.94 o 
 -11   5   4     2316.88     2575.78     51.19 o 
 -10   5   4      184.28      189.18     13.50 o 
  -9   5   4       24.17       22.29      3.54 o 
  -8   5   4      968.97     1015.93     18.03 o 
  -7   5   4       84.13       72.92      6.18 o 
  -6   5   4       67.08       59.46      4.47 o 
  -5   5   4       23.26       20.41      2.33 o 
  -4   5   4       69.56       54.56      5.89 o 
  -3   5   4      135.01      141.19      9.92 o 
  -2   5   4      121.97      117.09      4.94 o 
  -1   5   4      388.79      434.61     10.66 o 
   0   5   4      287.64      284.08      7.26 o 
   1   5   4      684.45      745.21     17.61 o 
   2   5   4      357.71      353.36      7.17 o 
   3   5   4       20.47       18.36      2.78 o 
   4   5   4        1.63        0.23      2.40 o 
   5   5   4       98.38       74.54      3.86 o 
   6   5   4      500.04      527.65     11.09 o 
   7   5   4      181.29      175.42      6.66 o 
   8   5   4     1324.40     1443.19     41.12 o 
   9   5   4      435.29      433.27     12.49 o 
  10   5   4       54.20       52.78      6.43 o 
  11   5   4       73.48       63.21      8.30 o 
  12   5   4      268.40      302.39     27.63 o 
  13   5   4       12.99       21.15     13.40 o 
  14   5   4       91.51       68.05     16.48 o 
  15   5   4       62.51       60.92     14.89 o 
 -16   6   4        8.36        3.72     12.35 o 
 -15   6   4       52.50       40.30     10.01 o 
 -14   6   4       13.08       17.28      9.23 o 
 -13   6   4       16.54       10.37      6.97 o 
 -12   6   4       19.09       12.62      6.45 o 
 -11   6   4        4.68        2.06      4.13 o 
 -10   6   4      310.67      332.44     17.15 o 
  -9   6   4      322.93      319.28     12.99 o 
  -8   6   4      173.93      152.75      8.92 o 
  -7   6   4      110.85      107.95      6.60 o 
  -6   6   4      302.46      350.21     13.83 o 
  -5   6   4      563.91      576.52     18.92 o 
  -4   6   4      882.62      914.25     29.80 o 
  -3   6   4      115.92      122.53     13.33 o 
  -2   6   4       18.04       14.53      4.19 o 
  -1   6   4      653.84      722.95     25.88 o 
   0   6   4        0.32        0.97      2.76 o 
   1   6   4        6.60        5.39      1.94 o 
   2   6   4       65.77       56.06      3.41 o 
   3   6   4      629.70      674.20     12.33 o 
   4   6   4      453.90      463.55     11.79 o 
   5   6   4        9.09        8.27      2.91 o 
   6   6   4       69.37       75.18      6.28 o 
   7   6   4      177.88      156.81      6.97 o 
   8   6   4      336.90      351.40     18.13 o 
   9   6   4       83.55       81.12      8.00 o 
  10   6   4       49.26       38.58      7.33 o 
  11   6   4       92.81       84.17     23.80 o 
  12   6   4       22.72       15.04      8.63 o 
  13   6   4        1.13        1.65     11.47 o 
  14   6   4       46.21       33.63     14.50 o 
 -15   7   4        1.54      -12.55     17.19 o 
 -14   7   4        1.39       -9.16     14.92 o 
 -13   7   4       46.66       24.69     12.56 o 
 -12   7   4      515.97      567.44     58.19 o 
 -11   7   4       88.15       80.96     22.00 o 
 -10   7   4        2.47        0.78      4.58 o 
  -9   7   4        8.13       12.02      3.60 o 
  -8   7   4      129.89      153.51     11.42 o 
  -7   7   4      103.71      107.08      9.69 o 
  -6   7   4      391.34      413.36     14.92 o 
  -5   7   4      417.89      410.99     13.30 o 
  -4   7   4      598.33      735.32     19.30 o 
  -3   7   4      421.50      427.15     26.31 o 
  -2   7   4      444.43      458.34     12.27 o 
  -1   7   4       64.08       60.60      3.94 o 
   0   7   4      598.15      697.70     23.33 o 
   1   7   4       25.39       23.65      4.30 o 
   2   7   4       18.15       15.03      3.75 o 
   3   7   4      179.40      209.18      5.64 o 
   4   7   4     1836.26     1969.16     30.51 o 
   5   7   4      605.19      683.57     14.98 o 
   6   7   4      363.16      400.88     17.35 o 
   7   7   4      592.49      683.36     23.64 o 
   8   7   4      131.11      123.31     25.25 o 
   9   7   4      447.30      448.26     72.58 o 
  10   7   4        0.82       -6.49      9.24 o 
  11   7   4       42.63       39.98     22.12 o 
  12   7   4        4.11        7.91     13.01 o 
  13   7   4       26.35       41.88     17.64 o 
 -13   8   4       17.70       19.30     11.24 o 
 -12   8   4       82.42       94.97     19.91 o 
 -11   8   4        8.55       18.45     10.34 o 
 -10   8   4       24.15       14.11      7.94 o 
  -9   8   4       75.58       64.45      9.06 o 
  -8   8   4      167.44      143.51      9.77 o 
  -7   8   4       14.50        8.37      5.77 o 
  -6   8   4      277.86      261.82     16.97 o 
  -5   8   4      473.41      461.37     31.05 o 
  -4   8   4       29.02       22.97      4.00 o 
  -3   8   4      799.45      822.32     44.57 o 
  -2   8   4      321.97      384.64     20.68 o 
  -1   8   4       18.24       24.37      3.56 o 
   0   8   4      208.80      159.44     11.19 o 
   1   8   4        3.66        2.59      3.89 o 
   2   8   4      734.50      813.02     67.64 o 
   3   8   4      574.79      656.18     32.38 o 
   4   8   4       90.23       94.71      6.88 o 
   5   8   4       65.48       77.19     20.01 o 
   6   8   4       21.58       22.25      7.74 o 
   7   8   4      176.40      161.97     12.43 o 
   8   8   4       21.95       15.46     19.96 o 
   9   8   4      137.94      174.46     40.57 o 
  10   8   4       70.66       81.72     39.44 o 
 -10   9   4        0.86       13.01     28.09 o 
  -9   9   4      125.58      129.29     40.46 o 
  -8   9   4      159.90      193.15     19.88 o 
  -7   9   4        1.64        8.39     11.51 o 
  -6   9   4        6.39       -4.78     12.31 o 
  -5   9   4        3.13        2.96      8.82 o 
  -4   9   4      138.25      141.30     13.14 o 
  -3   9   4        4.55       -6.79     12.17 o 
  -2   9   4      296.17      260.38     18.64 o 
  -1   9   4      386.54      367.94     38.37 o 
   0   9   4       11.13       13.85      7.76 o 
   1   9   4       58.06       46.40     21.85 o 
   2   9   4      134.66      109.41     10.93 o 
   3   9   4       13.34        7.96      7.77 o 
   4   9   4      286.41      322.61     20.12 o 
   5   9   4       21.30       24.32      8.32 o 
   6   9   4        3.79       -4.78      8.92 o 
   7   9   4        0.00       -1.30     13.33 o 
   8   9   4        7.18       14.42     12.14 o 
  -7  10   4        4.94       -2.14     14.31 o 
  -6  10   4      258.79      277.05     26.62 o 
  -5  10   4       20.49       10.23     19.16 o 
  -4  10   4        8.30       33.15     17.43 o 
  -3  10   4      289.69      309.89     25.83 o 
  -2  10   4      307.35      326.02     26.32 o 
  -1  10   4        2.98       23.44     13.75 o 
   0  10   4        7.02        5.30     12.28 o 
   1  10   4       12.61       -6.35     12.18 o 
   2  10   4        0.09      -13.59     13.59 o 
   3  10   4       15.35       15.79     19.48 o 
   4  10   4        9.56       16.54     14.15 o 
   5  10   4        4.76        1.43     26.97 o 
 -19   0   5       22.61        5.76     19.42 o 
 -17   0   5        5.37      -14.37     20.79 o 
 -15   0   5      135.77       96.60     22.16 o 
 -13   0   5      530.74      507.15     25.87 o 
 -11   0   5     2010.73     2220.04    147.48 o 
  -9   0   5     1267.73     1220.32     38.44 o 
  -7   0   5      493.02      463.71     12.40 o 
  -5   0   5    12632.04    12614.28    295.05 o 
  -3   0   5      437.26      397.25     12.82 o 
  -1   0   5      114.03      111.88      5.30 o 
   1   0   5     4326.17     3730.30     89.98 o 
   3   0   5       18.40       29.50      4.16 o 
   5   0   5     3908.46     4297.17    111.29 o 
   7   0   5       77.63       61.53     17.14 o 
   9   0   5      611.63      618.32     25.71 o 
  11   0   5     1859.88     2070.78     89.70 o 
  13   0   5      601.29      784.27     49.35 o 
  15   0   5      116.96      118.40     23.52 o 
  17   0   5       47.91       51.20     30.41 o 
 -19   1   5       19.34        7.59     24.44 o 
 -18   1   5       30.74       16.73     14.02 o 
 -17   1   5       12.22       -2.53     15.74 o 
 -16   1   5        0.03        4.20     13.64 o 
 -15   1   5       31.45       35.44     10.34 o 
 -14   1   5      542.79      657.27     28.81 o 
 -13   1   5      408.54      410.13     15.58 o 
 -12   1   5       33.58       39.26      6.96 o 
 -11   1   5       85.28       82.38      7.60 o 
 -10   1   5      193.80      208.42      9.13 o 
  -9   1   5      441.88      445.40     13.84 o 
  -8   1   5      960.82      900.09     16.94 o 
  -7   1   5      468.88      431.92     11.04 o 
  -6   1   5      750.21      707.71     15.69 o 
  -5   1   5       68.06       59.44      3.99 o 
  -4   1   5     5765.05     5309.41     75.00 o 
  -3   1   5     8473.07     7954.09    128.60 o 
  -2   1   5    16750.43    15728.63    207.63 o 
  -1   1   5       34.74       28.72      1.89 o 
   0   1   5        2.65       -1.56      1.56 o 
   1   1   5        5.79        3.87      1.55 o 
   2   1   5      436.30      400.91     10.34 o 
   3   1   5      147.77      133.96      4.41 o 
   4   1   5      675.57      662.54     12.73 o 
   5   1   5        0.60        1.52      1.29 o 
   6   1   5     1437.82     1543.83     30.14 o 
   7   1   5       80.74       74.69      8.05 o 
   8   1   5       70.50       75.17      6.61 o 
   9   1   5       88.55       78.07      9.62 o 
  10   1   5      164.27      158.90      9.65 o 
  11   1   5       29.64        5.45      9.52 o 
  12   1   5        8.19        5.71     13.54 o 
  13   1   5      558.46      567.74     29.33 o 
  14   1   5      879.93     1044.24     45.97 o 
  15   1   5        1.69        0.33     16.54 o 
  16   1   5       21.00       11.76     25.60 o 
  17   1   5       37.44       23.78     17.44 o 
 -19   2   5        1.36      -11.69     16.16 o 
 -18   2   5       48.75       58.98     15.39 o 
 -17   2   5       24.62       31.70     19.75 o 
 -16   2   5       11.78        0.06     10.35 o 
 -15   2   5      563.85      673.67     21.75 o 
 -14   2   5     1098.61     1239.49     54.46 o 
 -13   2   5      219.27      213.14     16.10 o 
 -12   2   5        8.24        1.69      7.52 o 
 -11   2   5      826.43      862.06     18.83 o 
 -10   2   5      747.40      777.79     16.39 o 
  -9   2   5     2008.98     1981.37     34.98 o 
  -8   2   5     2567.80     2549.51     70.62 o 
  -7   2   5        2.84        0.24      2.42 o 
  -6   2   5       33.09       28.81      2.73 o 
  -5   2   5     3162.19     3120.88     47.73 o 
  -4   2   5       47.21       30.94      2.71 o 
  -3   2   5     1864.74     1727.32     25.90 o 
  -2   2   5      196.25      205.97      4.46 o 
  -1   2   5       33.95       40.78      3.41 o 
   0   2   5      861.97      858.97     12.88 o 
   1   2   5     1074.27     1114.76     16.19 o 
   2   2   5     1173.32     1205.07     19.45 o 
   3   2   5      945.38     1063.28     17.32 o 
   4   2   5      741.20      779.95     13.59 o 
   5   2   5      268.33      288.71      6.89 o 
   6   2   5      762.25      786.35     14.93 o 
   7   2   5       45.98       41.37      5.13 o 
   8   2   5      334.80      327.52     10.59 o 
   9   2   5     1013.30     1073.21     25.53 o 
  10   2   5       13.36       13.35      5.94 o 
  11   2   5      318.96      329.48     16.81 o 
  12   2   5       15.96       12.63      7.59 o 
  13   2   5        2.87       11.70     10.21 o 
  14   2   5      113.62       82.40     14.64 o 
  15   2   5       71.78       88.46     17.55 o 
  16   2   5        8.99       -2.65     12.52 o 
 -19   3   5        2.07       -1.07     16.26 o 
 -18   3   5      128.58      125.85     17.39 o 
 -17   3   5       82.03       51.82     19.60 o 
 -16   3   5        8.33        8.97     11.46 o 
 -15   3   5       15.80       14.40      4.83 o 
 -14   3   5       34.44       32.96      5.18 o 
 -13   3   5       62.41       59.89      6.52 o 
 -12   3   5       21.02       19.53      4.94 o 
 -11   3   5       28.14       24.37      4.56 o 
 -10   3   5      258.60      266.25     13.18 o 
  -9   3   5      276.46      287.02     11.75 o 
  -8   3   5     1076.80     1128.63     22.36 o 
  -7   3   5     2571.72     2806.24     41.51 o 
  -6   3   5     2909.47     3179.35     43.86 o 
  -5   3   5     1938.51     2058.14     29.53 o 
  -4   3   5     1565.62     1569.27     27.20 o 
  -3   3   5       37.84       49.69      3.65 o 
  -2   3   5      213.69      196.28      4.72 o 
  -1   3   5       68.35       72.00      3.26 o 
   0   3   5        0.60        0.53      1.46 o 
   1   3   5     5525.37     6003.24     78.25 o 
   2   3   5      577.47      558.70      9.72 o 
   3   3   5      580.51      602.09      9.75 o 
   4   3   5     1392.20     1601.62     23.81 o 
   5   3   5     1199.66     1271.75     20.25 o 
   6   3   5     1729.28     1869.24     30.73 o 
   7   3   5       25.31       13.06      3.21 o 
   8   3   5      215.19      205.09     12.64 o 
   9   3   5      272.80      291.36     11.03 o 
  10   3   5      121.91       96.08     12.32 o 
  11   3   5       55.56       51.87      8.54 o 
  12   3   5      156.29      147.17     13.77 o 
  13   3   5      103.84       97.97     19.57 o 
  14   3   5       32.74       19.52     14.51 o 
  15   3   5        0.17       -7.88     13.36 o 
  16   3   5       33.59       43.76     16.96 o 
 -18   4   5        2.39        3.98     24.06 o 
 -17   4   5        3.12       15.12     12.22 o 
 -16   4   5        1.65       11.31     10.25 o 
 -15   4   5      206.22      189.83     39.39 o 
 -14   4   5       11.90        3.11      5.10 o 
 -13   4   5      443.21      450.00     19.20 o 
 -12   4   5        2.92        5.30      6.98 o 
 -11   4   5      499.04      539.27     22.43 o 
 -10   4   5        7.68        6.22      3.37 o 
  -9   4   5      765.91      804.48     21.37 o 
  -8   4   5      149.71      133.24      5.47 o 
  -7   4   5       47.36       40.81      4.46 o 
  -6   4   5      347.40      362.43      7.84 o 
  -5   4   5     1063.00     1083.12     17.11 o 
  -4   4   5       39.19       38.38      2.36 o 
  -3   4   5       14.26       10.64      2.04 o 
  -2   4   5      143.59      141.85      4.94 o 
  -1   4   5       48.71       61.14      3.53 o 
   0   4   5      711.68      756.45     12.79 o 
   1   4   5     1799.98     2049.05     27.16 o 
   2   4   5      434.47      475.99      8.71 o 
   3   4   5        6.45        3.17      2.06 o 
   4   4   5      467.27      469.01     10.97 o 
   5   4   5       15.31       12.94      2.79 o 
   6   4   5      517.43      542.62     11.45 o 
   7   4   5      368.31      368.62      9.48 o 
   8   4   5      870.67      953.16     20.31 o 
   9   4   5       28.93       22.82      4.65 o 
  10   4   5     1051.60     1019.52     27.60 o 
  11   4   5       43.41       26.45      5.95 o 
  12   4   5        0.11        2.18      5.69 o 
  13   4   5        0.09       -5.18     13.27 o 
  14   4   5       96.79       88.57     15.25 o 
  15   4   5      116.94       92.99     29.55 o 
 -17   5   5        0.26       -3.46     12.21 o 
 -16   5   5      140.98      156.12     27.53 o 
 -15   5   5       78.50       70.07     11.13 o 
 -14   5   5      129.52      127.62     15.36 o 
 -13   5   5        1.68       -2.22      5.59 o 
 -12   5   5       86.33       71.97      8.74 o 
 -11   5   5     1439.77     1720.18     56.48 o 
 -10   5   5      256.47      267.02      8.71 o 
  -9   5   5      274.21      314.55      8.42 o 
  -8   5   5      825.45      885.67     21.24 o 
  -7   5   5      203.91      231.16      6.33 o 
  -6   5   5       41.62       39.15      3.28 o 
  -5   5   5       90.09       91.99      7.59 o 
  -4   5   5       35.20       32.41      2.72 o 
  -3   5   5      426.54      411.72     12.17 o 
  -2   5   5      472.78      454.84     11.84 o 
  -1   5   5        0.00       -0.17      1.23 o 
   0   5   5      209.32      205.81      5.63 o 
   1   5   5      295.05      324.56      7.15 o 
   2   5   5      769.68      826.45     14.59 o 
   3   5   5       76.88       70.97      3.68 o 
   4   5   5       53.34       40.21      5.11 o 
   5   5   5      164.37      162.99      5.34 o 
   6   5   5       11.76       10.02      3.43 o 
   7   5   5        7.33        7.20      3.42 o 
   8   5   5     1189.58     1248.10     36.35 o 
   9   5   5       62.61       46.81      6.98 o 
  10   5   5      156.80      141.42     12.64 o 
  11   5   5      147.36      117.85     13.84 o 
  12   5   5       28.39       30.15     10.70 o 
  13   5   5       60.59       56.41     26.05 o 
  14   5   5       26.03        7.60     11.36 o 
  15   5   5       87.89      135.20     66.23 o 
 -16   6   5      144.35      130.01     15.27 o 
 -15   6   5       94.58       89.57     12.47 o 
 -14   6   5       40.29       20.17      9.53 o 
 -13   6   5       67.60       60.50     10.11 o 
 -12   6   5      516.23      585.83     43.69 o 
 -11   6   5       26.23       15.49      5.59 o 
 -10   6   5       19.79        7.49      4.23 o 
  -9   6   5      112.19      103.63      5.46 o 
  -8   6   5     1027.17     1112.56     22.77 o 
  -7   6   5      479.83      513.33     14.69 o 
  -6   6   5      242.37      287.53     12.98 o 
  -5   6   5      611.09      656.26     17.73 o 
  -4   6   5        5.50        6.90      5.28 o 
  -3   6   5       79.32       69.34      5.76 o 
  -2   6   5        8.55        1.48      4.19 o 
  -1   6   5        2.30        5.50      5.60 o 
   0   6   5       78.43       70.81      4.45 o 
   1   6   5      672.53      702.03     12.44 o 
   2   6   5        9.84       16.07      2.61 o 
   3   6   5     2912.77     3310.12     67.26 o 
   4   6   5       62.26       50.11      3.70 o 
   5   6   5     3271.35     3559.87     78.13 o 
   6   6   5        0.54        2.00      3.62 o 
   7   6   5      111.47       97.40      5.67 o 
   8   6   5      132.14      122.06     10.78 o 
   9   6   5       60.88       55.73      6.93 o 
  10   6   5      273.76      275.20     29.47 o 
  11   6   5       61.98       44.86      9.06 o 
  12   6   5        4.86        4.60     21.56 o 
  13   6   5       35.20       37.50     22.63 o 
 -15   7   5       13.67        2.86     14.66 o 
 -14   7   5       10.04       15.80     12.83 o 
 -13   7   5       38.04       26.95     15.30 o 
 -12   7   5       33.24       19.97     10.48 o 
 -11   7   5      750.10      855.08     27.15 o 
 -10   7   5      107.18       91.48     13.89 o 
  -9   7   5      143.68      136.37      9.82 o 
  -8   7   5      326.96      406.72     15.69 o 
  -7   7   5        0.54       -0.43      3.02 o 
  -6   7   5     1189.49     1255.59     35.15 o 
  -5   7   5      986.99     1095.21     38.49 o 
  -4   7   5       10.17       -0.65      8.68 o 
  -3   7   5       52.48       52.14      5.39 o 
  -2   7   5     1091.15     1168.11     58.61 o 
  -1   7   5      870.85      992.02     38.49 o 
   0   7   5     2401.58     2630.97     91.04 o 
   1   7   5      363.65      362.65     13.01 o 
   2   7   5     1357.66     1501.77     35.27 o 
   3   7   5      260.51      294.46      8.40 o 
   4   7   5       33.67       17.47      6.10 o 
   5   7   5     1014.58     1213.29     26.35 o 
   6   7   5      231.52      232.81     11.85 o 
   7   7   5        5.76        0.20      4.85 o 
   8   7   5       36.59       30.88      6.32 o 
   9   7   5       61.17       30.69      9.87 o 
  10   7   5       32.91        3.56      7.28 o 
  11   7   5        5.85       11.03     10.16 o 
  12   7   5       35.46       37.58     11.87 o 
 -13   8   5      152.60      226.28     23.50 o 
 -12   8   5      124.39      162.54     19.72 o 
 -11   8   5       22.89       26.03     12.30 o 
 -10   8   5        0.39       -5.13      8.18 o 
  -9   8   5       21.67       17.53      8.28 o 
  -8   8   5      122.28      107.63     11.62 o 
  -7   8   5        0.16        1.47     22.96 o 
  -6   8   5      153.35      137.84     11.15 o 
  -5   8   5       17.91       19.36      6.76 o 
  -4   8   5      304.28      295.25     17.98 o 
  -3   8   5        6.43       -2.50      3.45 o 
  -2   8   5       94.49      101.86      9.94 o 
  -1   8   5       36.59       29.04      6.19 o 
   0   8   5      521.30      543.03     26.00 o 
   1   8   5       28.80       26.93      8.50 o 
   2   8   5      300.53      332.08     24.74 o 
   3   8   5      254.51      271.02     17.68 o 
   4   8   5      390.50      438.10     21.17 o 
   5   8   5      364.88      345.81     31.92 o 
   6   8   5      227.50      228.43     20.59 o 
   7   8   5      161.01      185.35     27.16 o 
   8   8   5       12.44       14.00      9.17 o 
   9   8   5      109.50      142.44     27.53 o 
  10   8   5       15.45       -5.46     14.43 o 
 -10   9   5       15.50       -8.97     20.73 o 
  -9   9   5        5.06      -11.26     16.72 o 
  -8   9   5       16.28       25.72     14.79 o 
  -7   9   5        1.66       11.83      9.20 o 
  -6   9   5       58.45       54.91     11.21 o 
  -5   9   5       26.61       28.60     16.88 o 
  -4   9   5       32.52       18.43      9.21 o 
  -3   9   5      296.34      316.06     20.22 o 
  -2   9   5        4.94       15.37     13.28 o 
  -1   9   5       90.40       56.30     12.23 o 
   0   9   5        3.64        4.58      9.24 o 
   1   9   5      185.35      171.83     12.67 o 
   2   9   5       21.65       16.56      8.13 o 
   3   9   5       12.29       17.98     10.54 o 
   4   9   5      118.04      103.05     11.61 o 
   5   9   5       87.41       60.41     12.12 o 
   6   9   5       30.67       13.62     10.10 o 
   7   9   5       58.21       46.53     18.32 o 
   8   9   5        0.99       12.29     17.05 o 
  -7  10   5        1.27       -5.70     20.02 o 
  -6  10   5       40.91       19.96     24.23 o 
  -5  10   5        3.96        6.15     12.55 o 
  -4  10   5       37.08       23.59     16.13 o 
  -3  10   5       28.52       -9.80     12.08 o 
  -2  10   5        7.99       -8.08     16.89 o 
  -1  10   5       17.18       38.57     13.44 o 
   0  10   5       46.21       29.84     15.50 o 
   1  10   5        4.18        5.29     16.51 o 
   2  10   5       55.07       47.98     17.93 o 
   3  10   5        0.97      -13.99     13.99 o 
   4  10   5       10.86       14.62     21.12 o 
 -20   0   6       80.59       38.91     24.47 o 
 -18   0   6      227.63      362.49     41.71 o 
 -16   0   6       46.92       22.93     15.09 o 
 -14   0   6      615.69      704.88     40.20 o 
 -12   0   6       16.66       24.09      9.62 o 
 -10   0   6     1325.79     1351.19     42.43 o 
  -8   0   6     2689.97     2846.90     76.90 o 
  -6   0   6      823.60      805.36     18.44 o 
  -4   0   6     7672.03     7219.63    118.21 o 
  -2   0   6      436.44      360.65     23.14 o 
   0   0   6       83.36       83.76      6.01 o 
   2   0   6      242.76      183.21     15.61 o 
   4   0   6      981.22      987.67     29.95 o 
   6   0   6        1.65       -5.20      5.20 o 
   8   0   6     2089.74     2147.97     91.57 o 
  10   0   6       56.96       63.37     12.69 o 
  12   0   6       70.84       56.25     15.98 o 
  14   0   6       71.20      102.35     21.44 o 
  16   0   6       48.38       44.13     22.75 o 
 -20   1   6      116.45       95.17     25.96 o 
 -19   1   6       11.95        7.34     15.24 o 
 -18   1   6       85.65       87.80     19.28 o 
 -17   1   6        6.50       -3.84     12.56 o 
 -16   1   6      201.39      205.97     19.08 o 
 -15   1   6      136.49      183.08     10.22 o 
 -14   1   6      181.86      169.23     16.40 o 
 -13   1   6       94.36       83.82      9.38 o 
 -12   1   6      212.84      197.32     11.88 o 
 -11   1   6      137.49      112.37      7.63 o 
 -10   1   6      423.73      453.41     11.12 o 
  -9   1   6        9.33        8.59      1.93 o 
  -8   1   6      729.67      741.77     14.82 o 
  -7   1   6     1580.69     1573.49     25.82 o 
  -6   1   6       76.19       73.43      3.96 o 
  -5   1   6     1746.21     1592.34     21.87 o 
  -4   1   6       19.10       14.24      2.15 o 
  -3   1   6        0.30       -0.48      1.52 o 
  -2   1   6       21.61       18.77      2.11 o 
  -1   1   6      407.67      376.21      8.24 o 
   0   1   6      412.14      363.87      7.85 o 
   1   1   6       24.60       22.69      2.97 o 
   2   1   6     2483.21     2539.93     45.61 o 
   3   1   6       37.88       38.43      3.10 o 
   4   1   6     2623.63     2812.17     44.37 o 
   5   1   6       10.17       -1.02      3.04 o 
   6   1   6      350.13      355.83     11.37 o 
   7   1   6      491.58      566.53     15.73 o 
   8   1   6      252.43      271.05     11.25 o 
   9   1   6        9.33        6.47      6.48 o 
  10   1   6      123.89      135.01     10.44 o 
  11   1   6       32.62       13.48     13.22 o 
  12   1   6       29.14       12.79     12.94 o 
  13   1   6      133.33      108.68     35.32 o 
  14   1   6        1.77       11.41     14.88 o 
  15   1   6       46.77       27.27     13.67 o 
  16   1   6        1.14        9.25     15.44 o 
 -19   2   6       41.92       14.16     18.25 o 
 -18   2   6       92.24      107.85     29.29 o 
 -17   2   6       63.43       89.72     22.19 o 
 -16   2   6       45.40       38.14     10.87 o 
 -15   2   6       84.55       96.80      7.41 o 
 -14   2   6      647.51      698.42     29.07 o 
 -13   2   6        0.01        1.02      2.57 o 
 -12   2   6       10.74        8.62      5.67 o 
 -11   2   6        2.53        3.77      7.74 o 
 -10   2   6      107.33      115.73      7.54 o 
  -9   2   6      675.42      716.05     15.84 o 
  -8   2   6      444.98      392.24     11.14 o 
  -7   2   6      270.88      296.76      8.32 o 
  -6   2   6     2866.34     2770.81     39.95 o 
  -5   2   6     3450.01     3446.99     53.97 o 
  -4   2   6       32.52       38.08      2.62 o 
  -3   2   6       12.30        8.55      2.12 o 
  -2   2   6     3184.09     3018.18     43.36 o 
  -1   2   6     1408.52     1440.44     23.05 o 
   0   2   6      407.55      380.57      7.27 o 
   1   2   6      110.73      123.07      3.77 o 
   2   2   6     1285.13     1274.55     20.24 o 
   3   2   6     2843.42     3034.11     53.70 o 
   4   2   6      202.25      210.24      6.62 o 
   5   2   6        1.37        1.88      2.05 o 
   6   2   6      784.56      836.87     15.38 o 
   7   2   6       11.26        9.70      4.35 o 
   8   2   6      153.75      161.83      7.63 o 
   9   2   6      219.83      209.57     12.19 o 
  10   2   6      661.93      719.73     19.90 o 
  11   2   6       31.13       24.67     13.54 o 
  12   2   6      816.31      887.36     39.65 o 
  13   2   6       85.29       95.65     15.30 o 
  14   2   6        5.43       17.24     17.52 o 
  15   2   6       72.72       36.86     20.20 o 
  16   2   6       15.96       26.23     20.09 o 
 -19   3   6       44.93       54.92     16.87 o 
 -18   3   6       27.97        7.14     13.77 o 
 -17   3   6       17.17       17.87     13.29 o 
 -16   3   6      134.21       97.58     18.09 o 
 -15   3   6       39.78       40.03      9.65 o 
 -14   3   6      357.00      330.53     20.89 o 
 -13   3   6      568.17      632.10     23.63 o 
 -12   3   6       56.50       41.59      5.61 o 
 -11   3   6      137.50      124.09      7.15 o 
 -10   3   6      114.88      124.71     10.12 o 
  -9   3   6        5.15        2.71      3.66 o 
  -8   3   6       28.37       23.36      3.61 o 
  -7   3   6     1798.66     1909.68     30.04 o 
  -6   3   6       18.39       12.35      2.14 o 
  -5   3   6        0.06       -0.97      1.86 o 
  -4   3   6     1661.77     1727.43     26.19 o 
  -3   3   6       37.57       49.73      3.49 o 
  -2   3   6     3337.93     3341.62     42.04 o 
  -1   3   6      937.07      849.64     14.66 o 
   0   3   6     1411.93     1408.11     20.66 o 
   1   3   6       35.33       29.74      3.68 o 
   2   3   6     1427.74     1518.83     22.39 o 
   3   3   6       76.04       68.68      3.81 o 
   4   3   6      994.83      999.58     18.13 o 
   5   3   6      984.22     1019.27     23.86 o 
   6   3   6      867.74      988.66     18.65 o 
   7   3   6      277.74      279.27      8.63 o 
   8   3   6        8.02        3.86      4.40 o 
   9   3   6     1595.03     1760.33     36.58 o 
  10   3   6      158.79      155.29     11.06 o 
  11   3   6      535.17      568.97     22.80 o 
  12   3   6      245.80      281.47     26.50 o 
  13   3   6        0.65       -1.43     29.79 o 
  14   3   6        2.72        3.96     12.88 o 
  15   3   6       10.59       21.21     15.27 o 
  16   3   6       16.92       17.43     13.52 o 
 -18   4   6       58.29       60.22     19.56 o 
 -17   4   6       11.31       17.51     12.03 o 
 -16   4   6       24.81       16.89     10.77 o 
 -15   4   6      155.19      136.07     12.71 o 
 -14   4   6      458.46      501.87     17.86 o 
 -13   4   6      184.69      161.16     14.12 o 
 -12   4   6       48.73       44.01      6.02 o 
 -11   4   6       26.18       14.21      4.76 o 
 -10   4   6      110.91      110.03      5.68 o 
  -9   4   6        4.94       -0.60      2.98 o 
  -8   4   6      190.56      185.54      5.46 o 
  -7   4   6       14.13       12.75      2.60 o 
  -6   4   6        0.34       -2.05      2.08 o 
  -5   4   6       64.58       53.25      3.04 o 
  -4   4   6       76.36       73.57      5.06 o 
  -3   4   6       78.65       67.02      3.03 o 
  -2   4   6        0.74        1.67      1.84 o 
  -1   4   6        2.44       -0.34      1.85 o 
   0   4   6      280.42      278.06      6.27 o 
   1   4   6       53.59       57.75      3.81 o 
   2   4   6        0.00        3.04      2.47 o 
   3   4   6      895.52      885.09     15.62 o 
   4   4   6      254.89      269.23      6.59 o 
   5   4   6       14.12        6.64      2.82 o 
   6   4   6       14.10       12.56      3.17 o 
   7   4   6      347.98      281.90      8.01 o 
   8   4   6      371.66      368.95     10.81 o 
   9   4   6       24.32       16.39      6.18 o 
  10   4   6       35.52       68.76     11.81 o 
  11   4   6       67.31       53.02     11.75 o 
  12   4   6       18.06        6.31      9.58 o 
  13   4   6        0.14       12.01     16.69 o 
  14   4   6        0.45      -14.39     19.69 o 
  15   4   6       19.50       23.78     23.76 o 
 -17   5   6      322.94      348.69     55.59 o 
 -16   5   6        3.89       -6.54     11.45 o 
 -15   5   6        5.74        5.17      8.54 o 
 -14   5   6       19.96        9.29      9.44 o 
 -13   5   6       27.11       23.27      6.85 o 
 -12   5   6      131.45      131.03     11.80 o 
 -11   5   6      158.94      125.13      7.51 o 
 -10   5   6      264.68      274.18     15.49 o 
  -9   5   6        9.68        9.63      4.56 o 
  -8   5   6     1572.01     1740.71     28.91 o 
  -7   5   6      817.34      892.64     15.82 o 
  -6   5   6        0.03       -2.16      2.16 o 
  -5   5   6      200.08      178.87      5.92 o 
  -4   5   6      274.54      240.62      8.70 o 
  -3   5   6      142.04      131.97      7.24 o 
  -2   5   6        3.13        8.82      2.14 o 
  -1   5   6      815.95      823.21     15.19 o 
   0   5   6       13.70        9.63      2.03 o 
   1   5   6      500.92      532.80     10.25 o 
   2   5   6        0.01        0.89      3.33 o 
   3   5   6        9.47        2.28      2.54 o 
   4   5   6      547.47      586.12     14.93 o 
   5   5   6       42.08       41.15      3.94 o 
   6   5   6      574.10      640.57     13.72 o 
   7   5   6       69.94       47.83      4.45 o 
   8   5   6      312.87      316.32      9.57 o 
   9   5   6       23.14       13.74      6.62 o 
  10   5   6       15.33        9.44      6.98 o 
  11   5   6      317.41      362.15     21.86 o 
  12   5   6       55.06       77.28     13.48 o 
  13   5   6       71.70       89.85     48.12 o 
  14   5   6       94.87      110.80     23.73 o 
 -16   6   6        0.90      -13.04     13.04 o 
 -15   6   6       95.13       95.12     11.59 o 
 -14   6   6       80.16       82.33     21.35 o 
 -13   6   6        1.20       -0.01      8.82 o 
 -12   6   6       19.76       14.91      8.34 o 
 -11   6   6       15.94       14.27      4.59 o 
 -10   6   6      165.21      176.35     12.20 o 
  -9   6   6     1165.30     1291.42     32.01 o 
  -8   6   6      212.64      245.92     10.05 o 
  -7   6   6      233.27      215.20      7.02 o 
  -6   6   6      306.67      334.67      9.92 o 
  -5   6   6       75.14       79.69      8.00 o 
  -4   6   6        8.49        5.26      3.69 o 
  -3   6   6      178.51      167.00      6.87 o 
  -2   6   6      270.32      275.72     10.34 o 
  -1   6   6       15.84        4.03      5.22 o 
   0   6   6      183.96      217.06      5.94 o 
   1   6   6      182.36      210.78      7.37 o 
   2   6   6      229.69      257.66      6.80 o 
   3   6   6     1015.49     1123.87     26.78 o 
   4   6   6       24.79       20.91      3.34 o 
   5   6   6      353.41      392.85     11.28 o 
   6   6   6      247.90      267.64     12.35 o 
   7   6   6      168.51      169.66      7.44 o 
   8   6   6       77.46       84.96     16.49 o 
   9   6   6       60.22       75.36     10.41 o 
  10   6   6        0.04       -3.79      8.19 o 
  11   6   6        2.08       -6.46      6.51 o 
  12   6   6        0.90        7.69     13.69 o 
  13   6   6       55.04       37.98     12.74 o 
 -15   7   6       17.50       13.94     13.68 o 
 -14   7   6       30.44       23.33     12.13 o 
 -13   7   6       12.86       26.99     13.94 o 
 -12   7   6      101.94       91.21     21.18 o 
 -11   7   6      283.01      293.38     14.18 o 
 -10   7   6      135.22      112.94     15.96 o 
  -9   7   6       64.57       60.40      7.23 o 
  -8   7   6      227.05      202.88      7.72 o 
  -7   7   6      272.78      273.78     10.54 o 
  -6   7   6       18.02       19.81      4.94 o 
  -5   7   6      145.58      124.16     13.84 o 
  -4   7   6        1.90       -3.43      4.28 o 
  -3   7   6      853.68      907.53     29.59 o 
  -2   7   6       39.33       22.59      5.26 o 
  -1   7   6      591.32      612.49     16.29 o 
   0   7   6        2.24       -0.57      4.45 o 
   1   7   6       30.07       36.58      4.63 o 
   2   7   6     1155.41     1279.77     29.46 o 
   3   7   6      772.79      831.69     31.94 o 
   4   7   6       43.34       33.98      3.83 o 
   5   7   6        8.92        5.58      4.01 o 
   6   7   6       23.81       13.30      5.46 o 
   7   7   6       87.08       66.83     11.55 o 
   8   7   6       56.65       65.76      9.77 o 
   9   7   6      135.95      106.65     21.22 o 
  10   7   6        5.31       10.49      7.63 o 
  11   7   6       12.26        5.80      8.76 o 
  12   7   6        0.45        7.19     14.37 o 
 -13   8   6       17.45       25.51     14.47 o 
 -12   8   6      511.82      661.59     65.44 o 
 -11   8   6        2.63        2.80      6.99 o 
 -10   8   6       28.90       10.43      7.57 o 
  -9   8   6        1.20        3.04      8.09 o 
  -8   8   6      230.68      258.00     15.35 o 
  -7   8   6       75.63       54.06      8.79 o 
  -6   8   6        4.84        6.53      5.81 o 
  -5   8   6      253.72      243.42     14.18 o 
  -4   8   6      345.14      334.18     14.36 o 
  -3   8   6      168.07      170.04      9.23 o 
  -2   8   6       95.41       82.11      9.41 o 
  -1   8   6      978.36     1081.67     44.94 o 
   0   8   6        4.80        3.84      5.33 o 
   1   8   6       22.21        8.72      5.60 o 
   2   8   6        0.02        3.99      6.97 o 
   3   8   6        2.64       -0.77      5.53 o 
   4   8   6        1.06       -0.23      6.08 o 
   5   8   6       26.97       36.67      9.74 o 
   6   8   6       63.29       58.27     14.24 o 
   7   8   6      144.54      144.27     29.06 o 
   8   8   6        6.97        4.67     21.95 o 
   9   8   6       81.36       52.27     17.64 o 
  10   8   6        0.04      -15.56     15.56 o 
 -10   9   6        1.90        1.37     28.57 o 
  -9   9   6        0.93       -4.22     18.89 o 
  -8   9   6        0.83       -8.09     12.64 o 
  -7   9   6        1.77       10.69     12.56 o 
  -6   9   6        9.29       -6.45     10.94 o 
  -5   9   6        7.22       -5.81      9.79 o 
  -4   9   6       13.56       38.37     13.01 o 
  -3   9   6       49.40       40.48     10.21 o 
  -2   9   6        2.88       -3.30     10.95 o 
  -1   9   6      250.43      223.70     14.91 o 
   0   9   6        0.00        8.19     13.16 o 
   1   9   6       23.83       11.39     10.41 o 
   2   9   6      103.10      106.01     18.53 o 
   3   9   6        0.39      -10.40     12.56 o 
   4   9   6       21.23        4.70     10.62 o 
   5   9   6       52.92       25.64     11.21 o 
   6   9   6        4.32       -6.87     16.47 o 
   7   9   6        3.97       14.51     15.94 o 
  -6  10   6       87.90       74.55     20.61 o 
  -5  10   6       47.87       51.12     15.22 o 
  -4  10   6        3.19        9.44     22.81 o 
  -3  10   6        2.10       13.68     17.22 o 
  -2  10   6        0.44        1.68     14.15 o 
  -1  10   6        0.15        9.66     17.68 o 
   0  10   6       44.20       45.43     14.61 o 
   1  10   6        2.68       14.08     13.86 o 
   2  10   6        3.19       13.26     20.16 o 
   3  10   6       81.98      105.27     53.58 o 
 -19   0   7        0.60        0.00     18.71 o 
 -17   0   7      548.78      493.23     38.88 o 
 -15   0   7        3.77        6.47     12.89 o 
 -13   0   7        4.96        4.35      6.13 o 
 -11   0   7     1641.20     1841.46     45.17 o 
  -9   0   7     1198.18     1205.89     27.36 o 
  -7   0   7     6084.28     6087.21    120.82 o 
  -5   0   7     1872.35     1747.27     36.94 o 
  -3   0   7       11.69        8.85      2.72 o 
  -1   0   7     6610.33     6617.02    153.60 o 
   1   0   7     1746.37     1677.01     66.52 o 
   3   0   7      289.17      270.67     12.48 o 
   5   0   7      630.97      679.07     17.52 o 
   7   0   7      145.22      128.02     11.05 o 
   9   0   7      831.98      902.96     35.05 o 
  11   0   7     2723.58     3096.22    141.44 o 
  13   0   7      450.36      444.53     40.89 o 
  15   0   7      110.59      111.62     27.56 o 
 -20   1   7       46.95       36.32     23.34 o 
 -19   1   7        0.55       28.69     22.63 o 
 -18   1   7       13.94        9.19     11.94 o 
 -17   1   7        1.03       12.27     11.53 o 
 -16   1   7       64.74       49.16     15.21 o 
 -15   1   7       16.85       17.79      7.46 o 
 -14   1   7      275.68      300.88     18.42 o 
 -13   1   7       24.90       22.29      3.41 o 
 -12   1   7       12.05        9.88      1.84 o 
 -11   1   7      133.61      120.27      6.39 o 
 -10   1   7      417.99      428.17     11.35 o 
  -9   1   7      774.60      796.41     18.42 o 
  -8   1   7      192.96      180.88      6.14 o 
  -7   1   7       75.13       53.20      3.69 o 
  -6   1   7     3759.08     3858.97     54.53 o 
  -5   1   7        1.11       -0.66      1.26 o 
  -4   1   7      137.23      111.78      4.82 o 
  -3   1   7     1197.32     1100.40     17.66 o 
  -2   1   7     1268.34     1204.19     19.15 o 
  -1   1   7      463.78      464.38     11.26 o 
   0   1   7      544.75      577.05     11.38 o 
   1   1   7       69.97       49.79      3.43 o 
   2   1   7     2076.60     2134.16     39.94 o 
   3   1   7       37.33       33.15      2.97 o 
   4   1   7      487.21      495.23     11.86 o 
   5   1   7      116.59      150.83      5.62 o 
   6   1   7     1094.50     1158.41     26.84 o 
   7   1   7       52.25       41.46      7.90 o 
   8   1   7     1273.40     1323.72     31.70 o 
   9   1   7      117.35      129.51     11.53 o 
  10   1   7        2.70       -0.82      8.50 o 
  11   1   7        2.21       13.47      9.35 o 
  12   1   7       48.37       35.58     10.33 o 
  13   1   7      102.16       83.29     17.34 o 
  14   1   7        3.00       -2.41     10.98 o 
  15   1   7        5.31        7.96     32.37 o 
  16   1   7      261.09      251.09     26.51 o 
 -19   2   7        0.07      -16.89     35.04 o 
 -18   2   7      216.29      237.65     26.90 o 
 -17   2   7      139.99      115.32     17.66 o 
 -16   2   7       14.68       22.31      8.00 o 
 -15   2   7      398.97      406.06     18.22 o 
 -14   2   7      372.22      390.57     23.65 o 
 -13   2   7      312.14      361.76     12.28 o 
 -12   2   7      120.65      104.74      8.47 o 
 -11   2   7      381.99      413.80     12.07 o 
 -10   2   7        7.13       -1.40      3.69 o 
  -9   2   7      678.37      681.29     15.16 o 
  -8   2   7      395.13      406.64     13.25 o 
  -7   2   7       45.90       26.49      5.45 o 
  -6   2   7     2714.56     2774.77     40.77 o 
  -5   2   7     2142.06     2131.99     32.47 o 
  -4   2   7     3111.13     3075.05     45.57 o 
  -3   2   7      340.64      354.22      7.49 o 
  -2   2   7      940.81      931.37     15.23 o 
  -1   2   7      233.70      225.17      5.75 o 
   0   2   7     3995.13     4139.21     59.08 o 
   1   2   7     3735.17     4067.59     58.02 o 
   2   2   7     3032.75     3256.59     48.18 o 
   3   2   7     1445.19     1552.93     25.53 o 
   4   2   7      111.19      115.62      4.61 o 
   5   2   7        4.67        9.18      3.79 o 
   6   2   7      443.33      452.98     10.54 o 
   7   2   7       10.62       19.08      5.08 o 
   8   2   7      130.27      115.63      6.88 o 
   9   2   7      198.12      197.09      9.96 o 
  10   2   7        0.08        1.40      6.76 o 
  11   2   7      113.05       99.50     13.14 o 
  12   2   7       21.63       15.65     12.06 o 
  13   2   7       46.24       50.66     15.83 o 
  14   2   7      169.05      185.52     19.35 o 
  15   2   7      179.12      163.65     21.74 o 
  16   2   7        6.89      -21.20     21.20 o 
 -19   3   7       67.90       58.69     20.23 o 
 -18   3   7        0.01       -9.27      9.27 o 
 -17   3   7        0.00        8.01     12.02 o 
 -16   3   7        1.41        7.73      7.04 o 
 -15   3   7        6.67       -6.66      7.56 o 
 -14   3   7        6.70        8.34      6.45 o 
 -13   3   7        6.77       -4.98      5.43 o 
 -12   3   7       46.11       35.37      7.59 o 
 -11   3   7      107.53       96.68      8.10 o 
 -10   3   7        0.75       -3.53      3.53 o 
  -9   3   7      308.14      299.49     10.00 o 
  -8   3   7       39.16       22.98      4.14 o 
  -7   3   7      497.68      530.40     14.11 o 
  -6   3   7      295.89      291.99      7.67 o 
  -5   3   7        9.20        7.93      2.54 o 
  -4   3   7     2122.84     2175.20     32.48 o 
  -3   3   7      155.98      115.32      4.08 o 
  -2   3   7      933.95     1060.40     16.36 o 
  -1   3   7     1425.93     1571.58     23.42 o 
   0   3   7      270.09      305.03      6.79 o 
   1   3   7      152.84      121.07      4.33 o 
   2   3   7      604.90      613.12     11.13 o 
   3   3   7       12.69       14.74      2.71 o 
   4   3   7      331.98      376.96      9.52 o 
   5   3   7      194.92      185.06      6.52 o 
   6   3   7      109.38      126.79      5.64 o 
   7   3   7       68.13       68.75      4.79 o 
   8   3   7      138.02      146.24      8.35 o 
   9   3   7      775.09      864.79     23.16 o 
  10   3   7      164.18      153.43     11.74 o 
  11   3   7        1.22       -5.50      8.27 o 
  12   3   7      117.46       93.87     15.32 o 
  13   3   7      265.32      251.67     29.77 o 
  14   3   7      153.88      133.20     19.83 o 
  15   3   7        2.24        6.75     14.62 o 
 -18   4   7       75.85       50.00     11.48 o 
 -17   4   7       16.61       25.31     11.91 o 
 -16   4   7       60.43       54.79     13.97 o 
 -15   4   7      129.53       97.70     18.35 o 
 -14   4   7        0.04       -2.71      7.00 o 
 -13   4   7       24.66       22.02      6.06 o 
 -12   4   7     1504.78     1737.37     63.02 o 
 -11   4   7      641.51      649.10     15.27 o 
 -10   4   7     1788.82     2002.10     36.54 o 
  -9   4   7       31.97       23.11      4.10 o 
  -8   4   7      493.78      530.37     11.39 o 
  -7   4   7      145.03      139.73      6.07 o 
  -6   4   7      933.50      925.61     16.81 o 
  -5   4   7       26.46       35.80      3.35 o 
  -4   4   7       15.62       21.64      2.84 o 
  -3   4   7      769.24      792.47     13.90 o 
  -2   4   7     1690.38     1835.72     27.36 o 
  -1   4   7        3.09        3.89      2.12 o 
   0   4   7     1069.23     1129.73     18.26 o 
   1   4   7       22.44       13.38      2.61 o 
   2   4   7        0.96        5.30      2.69 o 
   3   4   7        1.92       -2.32      2.32 o 
   4   4   7        3.19        3.10      3.26 o 
   5   4   7        4.75        3.63      2.81 o 
   6   4   7       21.23        9.49      4.10 o 
   7   4   7      294.07      302.26      9.76 o 
   8   4   7      884.68      943.32     23.65 o 
   9   4   7       20.60        9.58      5.21 o 
  10   4   7       13.62       17.12     11.38 o 
  11   4   7       23.23       24.78     10.81 o 
  12   4   7      125.91       88.19     13.48 o 
  13   4   7       27.78       43.33     12.18 o 
  14   4   7        6.67       10.93     14.44 o 
 -17   5   7       32.89       30.73     10.08 o 
 -16   5   7       23.04       16.15     10.36 o 
 -15   5   7       48.62       43.54     10.07 o 
 -14   5   7      119.65       86.07     14.94 o 
 -13   5   7        7.97        4.30      7.48 o 
 -12   5   7        0.34        6.90      9.91 o 
 -11   5   7      144.98      146.75     13.06 o 
 -10   5   7      277.73      282.03     11.62 o 
  -9   5   7        2.62        5.63      2.99 o 
  -8   5   7      359.91      358.12     10.66 o 
  -7   5   7      225.13      230.06      6.66 o 
  -6   5   7      133.19      144.88      9.19 o 
  -5   5   7      110.62      101.95      7.01 o 
  -4   5   7      188.32      197.75      8.09 o 
  -3   5   7      220.25      238.46      6.57 o 
  -2   5   7      147.12      169.70      4.78 o 
  -1   5   7     1084.27     1205.22     19.38 o 
   0   5   7       19.16       19.04      2.54 o 
   1   5   7      275.34      273.48      7.23 o 
   2   5   7        5.54        1.59      2.66 o 
   3   5   7        8.14        9.73      2.60 o 
   4   5   7     1183.89     1230.09     23.68 o 
   5   5   7       91.03       79.19      5.35 o 
   6   5   7      224.17      242.09      8.25 o 
   7   5   7      101.45       81.51      6.18 o 
   8   5   7      122.34      101.83      7.05 o 
   9   5   7      171.22      182.25     25.87 o 
  10   5   7      122.46      103.98     26.26 o 
  11   5   7        3.14       -1.60     10.07 o 
  12   5   7       12.85       15.53     10.52 o 
  13   5   7        4.15        7.44     11.55 o 
  14   5   7        8.79       -9.45     17.39 o 
 -16   6   7       73.25       53.12     23.11 o 
 -15   6   7        3.92       -8.86     11.13 o 
 -14   6   7        8.08       -0.28      8.10 o 
 -13   6   7        5.53        3.96      7.42 o 
 -12   6   7       60.76       44.92      8.94 o 
 -11   6   7       64.17       52.63      9.58 o 
 -10   6   7      249.52      278.42     19.93 o 
  -9   6   7      347.12      376.05     10.31 o 
  -8   6   7      818.01      835.11     26.00 o 
  -7   6   7       52.76       48.06      4.80 o 
  -6   6   7       63.31       57.69      5.16 o 
  -5   6   7      378.15      417.89     14.28 o 
  -4   6   7      610.06      649.76     24.31 o 
  -3   6   7       39.81       35.93      5.22 o 
  -2   6   7      320.63      350.87     11.19 o 
  -1   6   7       78.42       82.06      4.30 o 
   0   6   7        1.14        3.30      2.21 o 
   1   6   7      132.28      132.82      8.52 o 
   2   6   7        9.76        9.39      2.87 o 
   3   6   7       55.10       37.57      4.75 o 
   4   6   7       29.80       27.68      4.04 o 
   5   6   7     1153.98     1311.89     25.87 o 
   6   6   7      175.67      182.89     15.45 o 
   7   6   7       25.43       18.12      7.38 o 
   8   6   7       66.86       72.93     15.62 o 
   9   6   7        1.53       -1.83      8.41 o 
  10   6   7        0.19        3.15      9.77 o 
  11   6   7       28.71       30.42     10.67 o 
  12   6   7        8.69       37.67     15.41 o 
 -15   7   7       93.06      102.61     15.61 o 
 -14   7   7       23.51       12.11     12.82 o 
 -13   7   7        2.30        9.83     12.47 o 
 -12   7   7       65.59       20.55     14.85 o 
 -11   7   7      392.99      407.80     16.94 o 
 -10   7   7      162.22      149.08     10.11 o 
  -9   7   7       27.82       25.57      4.34 o 
  -8   7   7      168.47      178.33     13.33 o 
  -7   7   7       70.98       83.37     13.24 o 
  -6   7   7       50.02       33.25      5.09 o 
  -5   7   7       85.99       90.54      8.18 o 
  -4   7   7     1033.79     1119.85     44.12 o 
  -3   7   7       17.31        4.42      4.27 o 
  -2   7   7      107.28       79.54      6.30 o 
  -1   7   7      331.50      324.70     13.69 o 
   0   7   7       55.64       65.01      6.60 o 
   1   7   7       32.15       31.54      3.42 o 
   2   7   7        3.54       -2.21      3.24 o 
   3   7   7      303.38      346.55     10.95 o 
   4   7   7       62.54       59.22      5.14 o 
   5   7   7       40.35       38.37      5.08 o 
   6   7   7       11.56       11.71      7.11 o 
   7   7   7       68.66       69.33     11.73 o 
   8   7   7      233.63      295.37     28.08 o 
   9   7   7        6.98       -8.09      8.09 o 
  10   7   7       51.63       26.29     11.92 o 
  11   7   7        0.87       -8.31     13.63 o 
 -13   8   7       13.57       19.85     13.88 o 
 -12   8   7       94.74       95.66     17.54 o 
 -11   8   7        4.52        0.86     13.27 o 
 -10   8   7       65.34       29.80     14.35 o 
  -9   8   7       10.91       -9.58     13.36 o 
  -8   8   7       98.26       83.48     11.40 o 
  -7   8   7      155.43      145.03     28.14 o 
  -6   8   7       21.84       17.76      6.59 o 
  -5   8   7      764.36      817.71     52.39 o 
  -4   8   7        0.01       14.58      8.67 o 
  -3   8   7       85.53       59.10      9.06 o 
  -2   8   7       29.59       24.23      5.92 o 
  -1   8   7       32.08       18.16      5.12 o 
   0   8   7      117.87      114.53     14.59 o 
   1   8   7      191.51      192.25     16.06 o 
   2   8   7        1.53       11.57      8.72 o 
   3   8   7        9.34       -3.07      7.03 o 
   4   8   7       20.60       29.88     10.46 o 
   5   8   7       26.44       37.30     10.80 o 
   6   8   7      184.89      211.04     17.73 o 
   7   8   7        7.17       17.46     20.25 o 
   8   8   7       10.60      -10.57     17.58 o 
 -10   9   7        8.94       46.92     22.45 o 
  -9   9   7      195.17      210.38     38.68 o 
  -8   9   7        0.74        3.50     11.34 o 
  -7   9   7       10.39       26.01     30.14 o 
  -6   9   7       24.87       35.43     11.83 o 
  -5   9   7        9.31       -8.73      9.17 o 
  -4   9   7       15.80        7.99     12.52 o 
  -3   9   7      240.35      241.91     36.80 o 
  -2   9   7        1.24        6.74     10.00 o 
  -1   9   7       12.48        6.37     12.67 o 
   0   9   7        4.04       20.91     11.37 o 
   1   9   7        3.06        9.76      9.85 o 
   2   9   7        6.49        4.28     12.51 o 
   3   9   7       66.22       43.29     15.80 o 
   4   9   7       53.05       49.22     13.45 o 
   5   9   7        1.72       15.93     12.38 o 
   6   9   7       22.56       13.72     24.06 o 
  -6  10   7        2.09        4.93     14.85 o 
  -5  10   7        9.06       15.21     12.32 o 
  -4  10   7       40.44       30.46     14.10 o 
  -3  10   7       37.50       77.47     17.33 o 
  -2  10   7       31.30        7.45     17.87 o 
  -1  10   7       43.35       11.41     15.08 o 
   0  10   7        0.40       15.80     14.85 o 
   1  10   7       47.60       54.42     19.01 o 
   2  10   7       24.35       38.07     14.47 o 
 -20   0   8        0.78      -15.15     20.19 o 
 -18   0   8      553.25      663.34     56.17 o 
 -16   0   8      191.56      235.55     31.76 o 
 -14   0   8     1135.54     1364.81     42.98 o 
 -12   0   8      243.60      249.66      9.96 o 
 -10   0   8       63.86       62.93      4.93 o 
  -8   0   8     2882.24     2783.34     56.94 o 
  -6   0   8       92.28      101.66      6.65 o 
  -4   0   8      319.57      291.08      9.47 o 
  -2   0   8      637.66      550.77     18.16 o 
   0   0   8     1013.41     1148.23     31.91 o 
   2   0   8     6010.33     6591.57    158.31 o 
   4   0   8     1994.58     2051.02     54.41 o 
   6   0   8      589.05      622.27     24.85 o 
   8   0   8        5.47       16.03      9.04 o 
  10   0   8     2295.08     2430.92    109.50 o 
  12   0   8     1575.59     1863.32    107.18 o 
  14   0   8      102.38      117.92     29.64 o 
 -20   1   8       66.10       14.64     18.75 o 
 -19   1   8      104.97      119.44     18.56 o 
 -18   1   8      282.84      248.61     25.17 o 
 -17   1   8       10.36       19.47      7.75 o 
 -16   1   8       68.72       65.24      6.98 o 
 -15   1   8      749.60      875.29     29.73 o 
 -14   1   8      282.73      309.95     14.10 o 
 -13   1   8      158.01      166.02      9.71 o 
 -12   1   8      510.39      521.67     13.86 o 
 -11   1   8      499.11      509.22     13.29 o 
 -10   1   8        2.58       -0.73      3.50 o 
  -9   1   8      757.10      772.86     17.28 o 
  -8   1   8     5135.35     5476.19     86.22 o 
  -7   1   8      278.82      276.91      7.50 o 
  -6   1   8      336.98      308.21      6.35 o 
  -5   1   8        7.90       11.89      2.37 o 
  -4   1   8       32.17       27.64      2.69 o 
  -3   1   8       28.54       15.76      2.44 o 
  -2   1   8      220.00      200.92      6.17 o 
  -1   1   8       23.57       27.15      3.31 o 
   0   1   8      517.58      524.79     11.23 o 
   1   1   8     4325.95     4314.75     68.83 o 
   2   1   8      192.80      179.13     10.49 o 
   3   1   8      264.63      248.48      8.66 o 
   4   1   8        8.11        1.63      2.51 o 
   5   1   8      107.47       94.62      4.69 o 
   6   1   8       30.58       22.04      5.08 o 
   7   1   8      142.17      115.02      8.53 o 
   8   1   8     3701.62     4025.08     79.39 o 
   9   1   8      436.59      477.08     22.71 o 
  10   1   8       98.90       92.22     13.57 o 
  11   1   8     1116.07     1295.78     50.08 o 
  12   1   8       13.89       -3.81     13.69 o 
  13   1   8      139.75      107.69     15.87 o 
  14   1   8       12.70       13.95     13.52 o 
  15   1   8        8.97      -15.47     15.47 o 
 -19   2   8       20.17        0.76     13.08 o 
 -18   2   8        8.85        9.08     10.03 o 
 -17   2   8        9.19       13.10      7.72 o 
 -16   2   8        4.33        9.56      8.06 o 
 -15   2   8       14.64        2.00     10.00 o 
 -14   2   8       29.93       31.89      8.37 o 
 -13   2   8      998.44     1050.93     32.62 o 
 -12   2   8      991.10     1070.49     24.16 o 
 -11   2   8      178.12      182.82      8.51 o 
 -10   2   8      689.93      723.80     17.25 o 
  -9   2   8      242.52      236.98      7.57 o 
  -8   2   8     1953.75     2020.03     36.57 o 
  -7   2   8     2259.82     2131.75     36.79 o 
  -6   2   8      992.01      931.59     15.59 o 
  -5   2   8     2701.39     2684.60     42.15 o 
  -4   2   8      320.52      253.94      6.35 o 
  -3   2   8      839.02      919.11     15.77 o 
  -2   2   8     1064.66     1071.70     17.58 o 
  -1   2   8       36.85       42.18      3.13 o 
   0   2   8        0.99        4.58      2.94 o 
   1   2   8       31.44       34.85      3.80 o 
   2   2   8     1685.24     1855.09     29.30 o 
   3   2   8      595.39      755.45     13.90 o 
   4   2   8      182.68      182.11      6.01 o 
   5   2   8      229.80      207.32      6.95 o 
   6   2   8      373.40      376.81     19.38 o 
   7   2   8        0.04       10.25      4.87 o 
   8   2   8       56.82       45.27      5.98 o 
   9   2   8      285.74      290.32     15.21 o 
  10   2   8        0.26        0.88      7.81 o 
  11   2   8       10.15        3.74      8.98 o 
  12   2   8        7.79       -2.36     12.25 o 
  13   2   8      122.91      104.96     18.56 o 
  14   2   8       17.98        7.82     36.35 o 
  15   2   8       10.52       -3.81     67.44 o 
 -19   3   8       60.15       73.32     17.86 o 
 -18   3   8       52.90       28.66     12.25 o 
 -17   3   8        4.41        8.59     21.90 o 
 -16   3   8        0.09       -2.31     12.19 o 
 -15   3   8       20.14       32.79      8.14 o 
 -14   3   8      196.37      177.44     10.62 o 
 -13   3   8      141.92      134.67      9.42 o 
 -12   3   8      452.44      468.64     24.73 o 
 -11   3   8       51.30       46.89      5.15 o 
 -10   3   8      207.29      203.87     10.30 o 
  -9   3   8      454.52      469.26     12.34 o 
  -8   3   8      583.22      575.38     14.21 o 
  -7   3   8     1635.90     1697.40     26.54 o 
  -6   3   8       35.44       24.17      3.30 o 
  -5   3   8      799.47      761.72     13.84 o 
  -4   3   8     3281.21     3537.22     53.27 o 
  -3   3   8     1001.53     1049.83     22.37 o 
  -2   3   8      293.81      302.55      6.71 o 
  -1   3   8     3464.97     3669.35     50.30 o 
   0   3   8     1135.10     1261.62     19.56 o 
   1   3   8      320.99      399.70      8.38 o 
   2   3   8     2139.15     2204.84     34.66 o 
   3   3   8       11.50       10.04      3.35 o 
   4   3   8      371.94      348.70      9.30 o 
   5   3   8      631.08      685.53     14.91 o 
   6   3   8     1134.73     1128.43     21.45 o 
   7   3   8      193.52      177.93      9.06 o 
   8   3   8       35.03       27.17      6.63 o 
   9   3   8      139.76      126.74     10.14 o 
  10   3   8      166.31      156.44     21.39 o 
  11   3   8        9.81        6.85     10.43 o 
  12   3   8      108.72      113.07     14.05 o 
  13   3   8       53.70       44.82     17.41 o 
  14   3   8       14.38       10.58     13.50 o 
  15   3   8       27.22       22.85     14.34 o 
 -18   4   8        0.04      -10.62     10.62 o 
 -17   4   8        3.42        7.69     10.68 o 
 -16   4   8       58.56       45.48     11.25 o 
 -15   4   8       60.49       55.50      9.10 o 
 -14   4   8       66.01       71.99     15.38 o 
 -13   4   8       25.14       26.22      5.99 o 
 -12   4   8       80.85       72.16      6.07 o 
 -11   4   8       49.35       56.93      5.67 o 
 -10   4   8       11.89        7.10      3.73 o 
  -9   4   8      715.55      736.27     13.95 o 
  -8   4   8       84.13       78.48      3.90 o 
  -7   4   8      855.37      864.42     19.41 o 
  -6   4   8       35.86       30.63      3.42 o 
  -5   4   8       26.19       20.30      2.89 o 
  -4   4   8      256.25      281.87      7.06 o 
  -3   4   8      351.60      367.14      7.96 o 
  -2   4   8      173.31      179.60      5.38 o 
  -1   4   8      193.17      181.09      8.02 o 
   0   4   8     1807.77     1994.19     30.38 o 
   1   4   8      453.15      513.72     10.41 o 
   2   4   8      267.10      255.35      6.77 o 
   3   4   8      101.14       97.74      5.01 o 
   4   4   8      166.89      162.04      7.32 o 
   5   4   8     1553.57     1634.67     30.03 o 
   6   4   8      179.65      166.28      7.54 o 
   7   4   8      164.45      145.00      8.09 o 
   8   4   8        0.55        3.01      4.38 o 
   9   4   8       42.74       59.95     11.66 o 
  10   4   8      140.45      122.78     26.64 o 
  11   4   8      175.48      189.34     25.73 o 
  12   4   8       27.44       22.63     12.48 o 
  13   4   8       44.22       32.55     17.47 o 
  14   4   8        5.49        1.08     19.63 o 
 -18   5   8        7.55       17.07     12.73 o 
 -17   5   8      183.63      226.09     33.55 o 
 -16   5   8       20.37       27.01     11.11 o 
 -15   5   8       93.75       64.69     13.67 o 
 -14   5   8      202.51      203.88     13.82 o 
 -13   5   8        8.86       11.34      5.90 o 
 -12   5   8      181.30      153.62      8.02 o 
 -11   5   8      234.83      237.21     11.07 o 
 -10   5   8        6.89        4.87      5.68 o 
  -9   5   8       12.02        6.01      3.40 o 
  -8   5   8      260.25      259.99      7.59 o 
  -7   5   8        2.50        1.60      2.63 o 
  -6   5   8        0.03       -2.10      2.92 o 
  -5   5   8       34.22       25.10      4.36 o 
  -4   5   8      223.46      224.15      6.09 o 
  -3   5   8      580.57      627.32     16.55 o 
  -2   5   8       83.25       81.00      4.03 o 
  -1   5   8       28.31       21.52      4.39 o 
   0   5   8        6.15        0.54      3.98 o 
   1   5   8      429.01      454.33      9.98 o 
   2   5   8      611.31      611.21     12.68 o 
   3   5   8       99.16       88.95      6.23 o 
   4   5   8       55.94       44.08      4.66 o 
   5   5   8       43.85       34.26      6.91 o 
   6   5   8      136.97      117.45      8.59 o 
   7   5   8       27.21       22.11      5.40 o 
   8   5   8       80.14       83.72      8.54 o 
   9   5   8      134.54      142.22     16.55 o 
  10   5   8       58.74       59.51     14.20 o 
  11   5   8       14.33        4.81     25.04 o 
  12   5   8        9.91      -11.80     11.80 o 
  13   5   8        0.57       10.87     13.80 o 
 -16   6   8       16.99       10.36     13.50 o 
 -15   6   8        2.68        7.79     10.05 o 
 -14   6   8      196.81      201.89     15.25 o 
 -13   6   8      202.80      215.48     13.76 o 
 -12   6   8      122.54      111.58      8.27 o 
 -11   6   8       14.76       16.79      6.64 o 
 -10   6   8      604.43      695.89     21.27 o 
  -9   6   8      533.93      572.39     13.48 o 
  -8   6   8       86.29       80.27      4.84 o 
  -7   6   8      232.71      266.01      8.09 o 
  -6   6   8      525.70      573.81     15.12 o 
  -5   6   8      783.05      863.46     21.10 o 
  -4   6   8       11.22        8.59      3.67 o 
  -3   6   8        9.52       10.29      3.55 o 
  -2   6   8       98.34       97.78      9.59 o 
  -1   6   8      103.95      114.43      5.34 o 
   0   6   8       76.12       81.03      4.96 o 
   1   6   8      502.53      494.32     13.77 o 
   2   6   8     1039.49     1094.38     34.04 o 
   3   6   8        1.80       -3.11      4.85 o 
   4   6   8     1246.81     1395.61     27.51 o 
   5   6   8       27.70       42.17      6.11 o 
   6   6   8       17.12       17.75      4.52 o 
   7   6   8        0.27       11.73      5.74 o 
   8   6   8       65.68       55.61      7.75 o 
   9   6   8        3.66       -5.70      9.05 o 
  10   6   8       94.81       80.42     19.69 o 
  11   6   8       27.66       26.53     11.40 o 
  12   6   8       34.69       25.87     13.70 o 
 -15   7   8       18.71       -3.72     32.99 o 
 -14   7   8        0.05        7.73     12.78 o 
 -13   7   8        3.92       20.41     11.25 o 
 -12   7   8        0.01        9.28      7.09 o 
 -11   7   8       14.56        9.16      7.03 o 
 -10   7   8      312.62      308.81     16.65 o 
  -9   7   8        6.18        9.49      4.66 o 
  -8   7   8        5.11        0.51      3.63 o 
  -7   7   8      289.37      363.05     26.67 o 
  -6   7   8       28.38       18.67      6.44 o 
  -5   7   8       32.20       22.50      6.26 o 
  -4   7   8      231.51      211.24      9.89 o 
  -3   7   8      150.54      121.79     10.34 o 
  -2   7   8       57.57       43.43      6.53 o 
  -1   7   8      170.39      161.57      9.39 o 
   0   7   8       30.65       25.82      3.58 o 
   1   7   8      604.04      679.95     15.19 o 
   2   7   8       77.23       89.97      9.78 o 
   3   7   8       21.89       23.26      3.95 o 
   4   7   8       99.84       99.75      7.86 o 
   5   7   8       25.71       42.01      7.36 o 
   6   7   8       90.01       99.86     12.43 o 
   7   7   8        5.13        2.80      7.86 o 
   8   7   8        2.65       11.37      8.78 o 
   9   7   8        0.55        3.55     15.26 o 
  10   7   8       31.83       20.91     18.95 o 
 -13   8   8       12.92       11.17     17.08 o 
 -12   8   8       30.03       52.12     19.93 o 
 -11   8   8       83.09       66.64     16.47 o 
 -10   8   8       37.26       19.98     24.12 o 
  -9   8   8        2.82       16.67      8.17 o 
  -8   8   8      109.68       90.13     11.88 o 
  -7   8   8        2.22        3.34      7.65 o 
  -6   8   8        1.08       -3.03      7.56 o 
  -5   8   8      154.82      131.76     13.08 o 
  -4   8   8      533.56      618.60     24.21 o 
  -3   8   8        2.54       -2.18      9.95 o 
  -2   8   8      161.55      190.15     18.61 o 
  -1   8   8      599.88      691.26     37.42 o 
   0   8   8       87.33       58.28      8.71 o 
   1   8   8        2.78       -4.72      5.92 o 
   2   8   8       61.00       55.46      8.77 o 
   3   8   8       41.94       38.81      9.22 o 
   4   8   8       11.84       15.98     13.05 o 
   5   8   8       51.65       57.60     19.42 o 
   6   8   8       23.10       15.21     20.79 o 
   7   8   8        0.00       13.96     18.83 o 
 -10   9   8       48.25       15.44     20.37 o 
  -9   9   8        2.54        7.07     18.35 o 
  -8   9   8        1.15      -22.69     26.91 o 
  -7   9   8       33.25       43.46     13.67 o 
  -6   9   8      140.01      144.73     39.95 o 
  -5   9   8       36.07       25.90     13.42 o 
  -4   9   8       29.61       12.55     12.69 o 
  -3   9   8      175.01      130.68     13.46 o 
  -2   9   8      245.20      252.72     35.38 o 
  -1   9   8       14.87        7.24      8.92 o 
   0   9   8        4.03        7.74      8.75 o 
   1   9   8      118.93      100.22     12.48 o 
   2   9   8        0.11       -1.96     12.79 o 
   3   9   8       37.70       29.43     14.64 o 
   4   9   8       34.14       40.38     26.67 o 
   5   9   8       37.26       53.48     20.02 o 
   6   9   8       10.56       25.60     18.00 o 
  -5  10   8        5.24       -6.95     20.85 o 
  -4  10   8       11.02       37.66     18.47 o 
  -3  10   8        8.57       -0.43     17.53 o 
  -2  10   8      122.11      155.10     36.59 o 
  -1  10   8        7.34       21.68     23.05 o 
   0  10   8       20.15       10.78     13.60 o 
   1  10   8        6.46      -13.30     13.30 o 
 -19   0   9       16.49        5.05     20.85 o 
 -17   0   9     1534.28     1761.13    108.72 o 
 -15   0   9      374.97      472.58     37.35 o 
 -13   0   9      611.84      670.12     21.04 o 
 -11   0   9      571.63      541.98     15.87 o 
  -9   0   9       17.60       12.57      3.49 o 
  -7   0   9     2836.10     2835.78     88.94 o 
  -5   0   9     2922.52     2806.47     59.23 o 
  -3   0   9      979.66      847.35     51.58 o 
  -1   0   9     8283.84     9026.45    218.72 o 
   1   0   9      150.83      173.73     10.65 o 
   3   0   9      790.84      888.57     39.28 o 
   5   0   9       10.17        6.39      5.29 o 
   7   0   9        0.46       10.00      9.06 o 
   9   0   9     2690.96     3131.62    134.59 o 
  11   0   9        0.57       21.56     14.61 o 
  13   0   9       19.23      -12.41     15.92 o 
  15   0   9       27.75       30.95     21.98 o 
 -20   1   9        7.95        1.79     15.77 o 
 -19   1   9        3.69       -2.30     26.58 o 
 -18   1   9       70.79       27.09     19.66 o 
 -17   1   9      242.27      257.92     15.66 o 
 -16   1   9      113.43      128.74     10.03 o 
 -15   1   9        4.75        7.68      6.13 o 
 -14   1   9       76.37       68.03     16.82 o 
 -13   1   9      135.19      136.24      8.45 o 
 -12   1   9        0.13        3.65      4.09 o 
 -11   1   9       14.50       18.22      4.40 o 
 -10   1   9       36.54       41.42      4.16 o 
  -9   1   9      387.43      397.10     10.64 o 
  -8   1   9     2262.31     2277.78     46.90 o 
  -7   1   9     1907.93     1858.65     30.24 o 
  -6   1   9     1402.75     1447.04     21.16 o 
  -5   1   9     2195.87     2305.22     32.13 o 
  -4   1   9        2.12        2.79      2.52 o 
  -3   1   9     1465.19     1532.86     26.45 o 
  -2   1   9        5.12        2.06      3.47 o 
  -1   1   9     2750.15     2918.92     47.06 o 
   0   1   9     3621.61     3786.52     62.35 o 
   1   1   9      556.20      613.13     19.40 o 
   2   1   9      260.72      264.48     13.23 o 
   3   1   9        9.87       11.68      4.96 o 
   4   1   9     1839.35     1926.47     34.96 o 
   5   1   9      210.70      241.92      9.56 o 
   6   1   9       27.70       24.56      3.29 o 
   7   1   9      451.10      468.28     15.98 o 
   8   1   9        1.51        5.60      5.64 o 
   9   1   9      968.44     1040.40     39.89 o 
  10   1   9      131.86      110.47     14.93 o 
  11   1   9      206.07      181.46     17.21 o 
  12   1   9        1.90       -4.41     19.04 o 
  13   1   9       16.56      -11.31     12.41 o 
  14   1   9       23.50       31.67     16.29 o 
  15   1   9        1.07        7.10     16.65 o 
 -19   2   9      796.60      925.27     48.13 o 
 -18   2   9      187.30      205.00     24.53 o 
 -17   2   9       33.36       30.14     14.51 o 
 -16   2   9      119.65      102.11     10.70 o 
 -15   2   9      138.45      128.80     20.29 o 
 -14   2   9        9.27       11.57      5.45 o 
 -13   2   9      252.56      280.29     13.73 o 
 -12   2   9      461.17      472.96     13.21 o 
 -11   2   9       64.63       69.44      5.62 o 
 -10   2   9      130.45      128.89      9.55 o 
  -9   2   9     3038.03     3270.59     56.30 o 
  -8   2   9      803.07      823.57     17.20 o 
  -7   2   9      332.42      298.09      6.51 o 
  -6   2   9      461.89      419.14      9.93 o 
  -5   2   9     2184.62     2190.00     33.32 o 
  -4   2   9        1.69        0.35      2.30 o 
  -3   2   9     2395.95     2595.04     38.42 o 
  -2   2   9      193.00      181.41      5.60 o 
  -1   2   9      284.11      283.19      7.76 o 
   0   2   9     4064.94     4440.54     69.39 o 
   1   2   9        0.11       -3.08      3.08 o 
   2   2   9      996.48     1040.56     18.41 o 
   3   2   9      190.11      179.70      6.54 o 
   4   2   9      295.32      307.31      8.78 o 
   5   2   9       21.44       17.55      3.60 o 
   6   2   9      137.54      137.92      5.97 o 
   7   2   9      641.58      689.92     20.80 o 
   8   2   9      938.02      993.29     29.78 o 
   9   2   9       30.38       17.28     11.51 o 
  10   2   9      202.51      215.04     26.74 o 
  11   2   9       43.81       19.83     20.05 o 
  12   2   9      182.38      159.28     16.80 o 
  13   2   9       79.06       87.15     16.29 o 
  14   2   9      380.20      437.23     36.14 o 
 -19   3   9        0.00      -16.05     16.05 o 
 -18   3   9       11.50        1.17      9.21 o 
 -17   3   9      101.32       81.35     11.63 o 
 -16   3   9       50.50       42.00      8.50 o 
 -15   3   9      241.84      290.02     22.30 o 
 -14   3   9      366.82      394.42     17.48 o 
 -13   3   9      270.72      235.63     10.96 o 
 -12   3   9       71.29       59.19      8.74 o 
 -11   3   9       61.67       51.35      7.30 o 
 -10   3   9        0.00        2.90      3.55 o 
  -9   3   9     1954.39     2107.76     37.61 o 
  -8   3   9     1708.25     1888.91     32.86 o 
  -7   3   9     1411.02     1461.12     24.07 o 
  -6   3   9     2665.88     2867.17     62.87 o 
  -5   3   9       61.59       54.76      3.92 o 
  -4   3   9       13.03       12.64      2.78 o 
  -3   3   9      823.71      787.57     13.88 o 
  -2   3   9      380.20      365.21      8.45 o 
  -1   3   9       19.56       17.33      2.86 o 
   0   3   9       81.25       99.27      4.69 o 
   1   3   9       69.36       75.72      4.23 o 
   2   3   9      325.32      302.27     10.14 o 
   3   3   9       10.80       15.39      3.65 o 
   4   3   9      411.32      416.33     10.38 o 
   5   3   9      684.65      751.76     18.45 o 
   6   3   9      550.76      561.52     13.63 o 
   7   3   9      890.21      876.52     18.67 o 
   8   3   9      198.16      237.97     14.59 o 
   9   3   9      153.67      125.03     28.70 o 
  10   3   9        3.37       14.92     10.47 o 
  11   3   9       72.07       61.74     27.35 o 
  12   3   9      110.94       93.64     19.07 o 
  13   3   9        5.73        4.67     13.26 o 
  14   3   9        6.15      -21.50     21.50 o 
 -18   4   9       19.90       11.50     16.04 o 
 -17   4   9        2.19       -3.47     11.68 o 
 -16   4   9      173.46      159.02     24.44 o 
 -15   4   9        0.02        9.59      8.22 o 
 -14   4   9      518.63      604.89     21.12 o 
 -13   4   9      636.29      729.10     20.61 o 
 -12   4   9      277.40      288.20     15.50 o 
 -11   4   9       84.61       68.54      6.19 o 
 -10   4   9      492.57      494.18     18.97 o 
  -9   4   9       25.25       26.57      4.67 o 
  -8   4   9      107.54      101.70      5.37 o 
  -7   4   9      179.83      169.18      6.24 o 
  -6   4   9       29.42       27.02      3.76 o 
  -5   4   9      344.55      377.73      9.02 o 
  -4   4   9      736.79      748.80     14.82 o 
  -3   4   9      351.45      367.71      8.56 o 
  -2   4   9      445.63      471.62     10.15 o 
  -1   4   9      295.02      293.72      7.26 o 
   0   4   9      473.69      556.28     11.50 o 
   1   4   9       34.55       33.60      3.73 o 
   2   4   9       71.37       60.63      5.22 o 
   3   4   9        0.81        3.25      4.13 o 
   4   4   9      399.94      403.07     11.16 o 
   5   4   9        0.07       -2.64      4.36 o 
   6   4   9      299.54      287.14      9.86 o 
   7   4   9      189.39      178.29     10.62 o 
   8   4   9      206.96      214.97     12.06 o 
   9   4   9      163.09      153.28     16.64 o 
  10   4   9      396.41      435.86     25.61 o 
  11   4   9      177.92      136.59     27.69 o 
  12   4   9       41.98       42.47     14.21 o 
  13   4   9      136.57      113.82     19.12 o 
 -17   5   9       28.13       33.15     12.37 o 
 -16   5   9        0.95        0.84      8.64 o 
 -15   5   9      105.85       84.71     15.12 o 
 -14   5   9        0.17        5.46      9.17 o 
 -13   5   9       76.15       66.68     10.02 o 
 -12   5   9        2.65        4.55      4.84 o 
 -11   5   9       50.32       35.15      6.22 o 
 -10   5   9      558.67      653.85     14.33 o 
  -9   5   9        3.62        4.55      2.93 o 
  -8   5   9       34.71       26.18      3.61 o 
  -7   5   9       17.31       14.04      3.07 o 
  -6   5   9        2.04        2.53      2.87 o 
  -5   5   9        2.64        4.03      4.10 o 
  -4   5   9      144.37      123.83      5.01 o 
  -3   5   9       17.11       15.43      3.01 o 
  -2   5   9     1085.81     1140.76     19.46 o 
  -1   5   9      986.16     1047.28     21.62 o 
   0   5   9      746.05      817.08     23.00 o 
   1   5   9      876.41      877.50     21.14 o 
   2   5   9      686.77      745.25     17.03 o 
   3   5   9      257.82      238.11      8.95 o 
   4   5   9      287.73      310.70     13.73 o 
   5   5   9       38.86       25.04      4.68 o 
   6   5   9      111.72      100.64      7.49 o 
   7   5   9       35.87       36.38      6.36 o 
   8   5   9       13.10       -2.88      7.61 o 
   9   5   9       64.65       58.20     12.71 o 
  10   5   9       18.69       12.88     27.68 o 
  11   5   9        6.64        8.30     12.70 o 
  12   5   9       74.09       40.98     14.54 o 
 -16   6   9        0.39        3.47     11.11 o 
 -15   6   9        8.93        2.88     10.29 o 
 -14   6   9       49.57       38.26     18.84 o 
 -13   6   9       14.78       -1.78      9.20 o 
 -12   6   9      143.94      151.89     10.80 o 
 -11   6   9       40.28       30.37      5.44 o 
 -10   6   9        8.59        5.64      3.28 o 
  -9   6   9       39.67       33.93      3.90 o 
  -8   6   9        2.88        5.50      3.41 o 
  -7   6   9      924.45     1009.29     27.68 o 
  -6   6   9       14.58       14.00      3.06 o 
  -5   6   9       43.56       34.80      5.30 o 
  -4   6   9      187.57      214.48      9.09 o 
  -3   6   9      299.86      323.67      9.44 o 
  -2   6   9        1.43        4.48      2.76 o 
  -1   6   9      474.99      433.28     11.75 o 
   0   6   9      841.18      906.86     19.10 o 
   1   6   9       10.75        9.79      3.85 o 
   2   6   9       38.48       39.18      8.13 o 
   3   6   9     1084.39     1314.31     32.04 o 
   4   6   9        0.20       -1.44      3.77 o 
   5   6   9       15.23        9.32      5.19 o 
   6   6   9       13.46        6.79      6.24 o 
   7   6   9      129.51      128.53     10.94 o 
   8   6   9       98.57      124.75     13.99 o 
   9   6   9       64.38       98.82     15.32 o 
  10   6   9       45.04       55.53     15.26 o 
  11   6   9      105.98       96.17     16.07 o 
 -15   7   9       88.57      136.30     20.16 o 
 -14   7   9       54.27       31.15     23.46 o 
 -13   7   9        0.05        2.17     11.29 o 
 -12   7   9       46.60       50.76     10.59 o 
 -11   7   9       17.85       12.78      8.16 o 
 -10   7   9       72.98       63.53      6.29 o 
  -9   7   9        0.06       -2.97      4.90 o 
  -8   7   9        1.17       -1.11      2.68 o 
  -7   7   9        5.08        4.59      4.38 o 
  -6   7   9       95.85      129.86     10.96 o 
  -5   7   9      128.52      140.95     16.90 o 
  -4   7   9       67.25       37.22      9.87 o 
  -3   7   9       34.76       39.23      6.71 o 
  -2   7   9       30.52       29.43      7.66 o 
  -1   7   9      199.04      216.31     16.76 o 
   0   7   9       30.60       28.37      4.95 o 
   1   7   9      240.39      239.91      9.28 o 
   2   7   9       10.66        4.06      3.91 o 
   3   7   9      581.46      668.46     22.06 o 
   4   7   9      144.13      117.03      8.58 o 
   5   7   9        0.53       -2.70      9.28 o 
   6   7   9       10.90       13.64      5.94 o 
   7   7   9        0.06        5.36      7.18 o 
   8   7   9        4.72        3.13     14.97 o 
   9   7   9      125.76      114.61     20.17 o 
  10   7   9        1.21        1.85      9.24 o 
 -13   8   9       26.94        8.32     13.23 o 
 -12   8   9      106.68      102.41     26.14 o 
 -11   8   9       68.35       41.07     13.90 o 
 -10   8   9       54.31       63.52     20.85 o 
  -9   8   9       10.16       18.93     31.33 o 
  -8   8   9       14.09        9.64      7.68 o 
  -7   8   9       82.20       61.12     13.91 o 
  -6   8   9       19.41       11.28     10.03 o 
  -5   8   9        9.52        4.09      7.30 o 
  -4   8   9       29.29       24.22      8.01 o 
  -3   8   9        8.64        4.58      6.73 o 
  -2   8   9       71.11       62.61     21.20 o 
  -1   8   9        0.47        8.93      9.43 o 
   0   8   9      133.69      130.69     25.47 o 
   1   8   9       23.32        8.82      7.92 o 
   2   8   9       63.75       57.65     12.55 o 
   3   8   9        8.65        6.91     10.58 o 
   4   8   9      143.36      157.10     13.31 o 
   5   8   9       68.70       33.68     15.15 o 
   6   8   9       29.85        3.45     13.13 o 
   7   8   9       30.66       45.20     15.32 o 
 -10   9   9       28.03       21.09     29.52 o 
  -9   9   9       12.24       24.71     21.15 o 
  -8   9   9      106.95       63.68     23.35 o 
  -7   9   9        7.33        1.05     10.21 o 
  -6   9   9        3.87        5.86     11.30 o 
  -5   9   9      331.39      380.23     42.79 o 
  -4   9   9        4.89        8.89     13.31 o 
  -3   9   9       27.79       11.69      9.93 o 
  -2   9   9        5.27        2.94     12.09 o 
  -1   9   9      141.55      141.72     30.11 o 
   0   9   9      233.78      231.19     31.24 o 
   1   9   9      298.30      293.56     41.09 o 
   2   9   9       16.79       16.45     23.28 o 
   3   9   9       60.95       28.37     17.05 o 
   4   9   9       72.80       67.97     16.77 o 
   5   9   9       37.48       64.21     31.42 o 
  -4  10   9        1.50       -8.85     15.62 o 
  -3  10   9        0.00       10.04     23.46 o 
  -2  10   9        1.64       14.55     22.45 o 
  -1  10   9        5.21        1.96     16.99 o 
 -20   0  10      103.06       76.16     32.32 o 
 -18   0  10      156.43      160.64     31.55 o 
 -16   0  10      775.72      859.97     28.54 o 
 -14   0  10        2.98        4.04      3.33 o 
 -12   0  10      266.33      233.51     21.88 o 
 -10   0  10     2960.40     3352.16     83.60 o 
  -8   0  10     1360.31     1429.86     43.46 o 
  -6   0  10      167.83      186.49      7.97 o 
  -4   0  10     4720.55     5001.49    168.21 o 
  -2   0  10        6.63        5.52      3.91 o 
   0   0  10      156.11      138.04     14.38 o 
   2   0  10     2764.66     3068.62     79.35 o 
   4   0  10        1.75       12.44      7.35 o 
   6   0  10     1272.51     1279.87     54.03 o 
   8   0  10      395.45      390.81     30.19 o 
  10   0  10      183.77      106.17     20.26 o 
  12   0  10      545.58      594.86     47.91 o 
  14   0  10       18.13      -20.67     26.85 o 
 -20   1  10       33.16       55.91     18.01 o 
 -19   1  10       60.83       41.84     25.04 o 
 -18   1  10      127.40       97.45     33.53 o 
 -17   1  10      156.12      165.43     14.14 o 
 -16   1  10      125.69      136.81     21.92 o 
 -15   1  10       52.39       51.17      8.80 o 
 -14   1  10      253.83      285.36     16.39 o 
 -13   1  10      178.37      187.86     11.57 o 
 -12   1  10      188.74      179.04      7.78 o 
 -11   1  10      388.37      376.01     11.48 o 
 -10   1  10      408.39      410.24     11.47 o 
  -9   1  10      126.60      118.78      5.23 o 
  -8   1  10      263.47      218.27      7.43 o 
  -7   1  10      341.46      348.59      7.61 o 
  -6   1  10     1909.62     2006.67     28.87 o 
  -5   1  10      845.67      817.07     14.86 o 
  -4   1  10      436.77      439.96     14.70 o 
  -3   1  10        1.09        4.12      2.92 o 
  -2   1  10       28.59       20.13      4.98 o 
  -1   1  10     1550.60     1609.84     28.24 o 
   0   1  10      206.55      234.10      7.66 o 
   1   1  10        1.23       -1.01      3.87 o 
   2   1  10       49.33       52.01      4.71 o 
   3   1  10     2319.69     2514.61     49.66 o 
   4   1  10      152.47      141.84      6.60 o 
   5   1  10     2559.36     2794.31     51.05 o 
   6   1  10      292.27      273.77     11.69 o 
   7   1  10      558.90      536.31     17.41 o 
   8   1  10       33.96       40.00     11.82 o 
   9   1  10       18.98        0.27      9.95 o 
  10   1  10      101.68      103.87     22.84 o 
  11   1  10      734.18      910.23     65.59 o 
  12   1  10        4.23       20.79     12.47 o 
  13   1  10       89.26       77.63     16.40 o 
  14   1  10       23.34        1.65     15.74 o 
 -19   2  10       13.64       -6.97     13.92 o 
 -18   2  10      523.59      638.12     44.05 o 
 -17   2  10        0.65       -8.96     19.78 o 
 -16   2  10       68.24       76.29     19.51 o 
 -15   2  10      104.96       96.79      9.44 o 
 -14   2  10      270.87      288.56     13.27 o 
 -13   2  10      347.76      359.85     13.06 o 
 -12   2  10      700.14      759.28     18.75 o 
 -11   2  10      713.85      739.03     22.65 o 
 -10   2  10       74.98       77.90      7.28 o 
  -9   2  10        1.51        5.29      4.01 o 
  -8   2  10      437.14      423.05      9.91 o 
  -7   2  10       18.40       18.96      3.16 o 
  -6   2  10     1357.78     1418.88     24.60 o 
  -5   2  10       77.22       79.45      4.15 o 
  -4   2  10      279.31      279.53      7.64 o 
  -3   2  10        8.99       13.01      2.86 o 
  -2   2  10     1786.59     1877.74     32.26 o 
  -1   2  10       32.95       36.93      3.83 o 
   0   2  10      172.65      155.03      6.46 o 
   1   2  10      212.76      205.74      9.85 o 
   2   2  10       68.15       71.06      4.63 o 
   3   2  10      416.07      424.51     10.75 o 
   4   2  10       67.33       59.42      4.53 o 
   5   2  10      168.34      181.73      7.29 o 
   6   2  10      222.75      220.01      9.90 o 
   7   2  10        0.73       -2.75      4.23 o 
   8   2  10      135.39      108.27     11.46 o 
   9   2  10       29.97        9.89     13.07 o 
  10   2  10      117.15      119.51     27.74 o 
  11   2  10       16.68        7.83     12.95 o 
  12   2  10      219.30      274.36     22.61 o 
  13   2  10      142.21      124.43     18.46 o 
  14   2  10        3.65      -15.85     15.85 o 
 -19   3  10        4.02       -5.75     19.38 o 
 -18   3  10       39.21       12.13     11.13 o 
 -17   3  10       31.85       37.66      8.73 o 
 -16   3  10      357.26      419.59     19.52 o 
 -15   3  10      240.16      255.43     15.11 o 
 -14   3  10      255.86      245.45     18.82 o 
 -13   3  10        0.01        5.43      8.18 o 
 -12   3  10       71.84       62.04      5.89 o 
 -11   3  10     2038.69     2203.70     43.00 o 
 -10   3  10      292.33      266.85      9.60 o 
  -9   3  10       43.01       45.10      4.77 o 
  -8   3  10       22.01       17.26      3.70 o 
  -7   3  10       14.13       11.87      3.43 o 
  -6   3  10      672.86      649.10     13.50 o 
  -5   3  10      240.56      251.18      7.12 o 
  -4   3  10        1.16        1.54      2.57 o 
  -3   3  10       41.18       48.40      3.60 o 
  -2   3  10       14.00       13.97      3.16 o 
  -1   3  10      144.19      133.97      5.25 o 
   0   3  10      881.39      990.63     18.37 o 
   1   3  10      148.18      152.14      5.88 o 
   2   3  10      432.64      429.51     11.05 o 
   3   3  10       11.95        9.49      3.54 o 
   4   3  10        7.60        2.73      4.70 o 
   5   3  10     1062.77     1206.48     32.94 o 
   6   3  10      438.46      384.36     11.34 o 
   7   3  10       35.56       28.95      6.35 o 
   8   3  10       20.70        7.85      9.15 o 
   9   3  10        1.79      -10.58     17.61 o 
  10   3  10       62.16       50.91     18.06 o 
  11   3  10      229.49      235.35     20.36 o 
  12   3  10      187.60      236.11     25.23 o 
  13   3  10      170.77      183.60     36.06 o 
 -18   4  10       26.16       19.44     13.06 o 
 -17   4  10      112.48      122.09     12.81 o 
 -16   4  10       13.03       14.00     16.82 o 
 -15   4  10       29.71       16.25      9.83 o 
 -14   4  10       10.83        7.21      7.29 o 
 -13   4  10      257.40      243.08     12.13 o 
 -12   4  10      300.62      324.82     14.26 o 
 -11   4  10       68.29       62.50     10.02 o 
 -10   4  10        7.86        9.86      6.88 o 
  -9   4  10      516.46      530.71     11.78 o 
  -8   4  10        9.30        8.44      2.90 o 
  -7   4  10      623.94      659.89     17.11 o 
  -6   4  10       24.98       22.22      3.30 o 
  -5   4  10       62.82       64.13      4.69 o 
  -4   4  10      231.02      240.13      7.74 o 
  -3   4  10      314.04      351.42     11.75 o 
  -2   4  10      304.99      298.10      7.99 o 
  -1   4  10       47.97       41.10      4.29 o 
   0   4  10      185.89      168.90      6.16 o 
   1   4  10      517.35      542.81     11.35 o 
   2   4  10      121.58      116.48      6.44 o 
   3   4  10     1065.43     1154.74     25.89 o 
   4   4  10       48.51       32.19      4.72 o 
   5   4  10      894.15      862.43     24.22 o 
   6   4  10        0.77       -2.77      5.19 o 
   7   4  10        4.02       17.40      5.96 o 
   8   4  10      190.54      214.42     14.41 o 
   9   4  10        2.23       12.40      9.53 o 
  10   4  10      160.23      142.68     34.37 o 
  11   4  10       53.94       48.28     25.42 o 
  12   4  10        3.05       11.45     16.86 o 
  13   4  10      115.78      128.98     22.03 o 
 -17   5  10        0.29        4.11      8.97 o 
 -16   5  10        6.14       19.30      9.86 o 
 -15   5  10      122.51      129.41     13.28 o 
 -14   5  10      114.25      106.01     10.50 o 
 -13   5  10      179.88      183.19     11.46 o 
 -12   5  10       33.92       20.02      5.95 o 
 -11   5  10       74.28       90.84      8.93 o 
 -10   5  10      187.42      165.49      7.21 o 
  -9   5  10       20.39       21.46      3.33 o 
  -8   5  10      222.47      198.20      6.62 o 
  -7   5  10      675.78      751.40     16.34 o 
  -6   5  10      243.24      240.97     11.17 o 
  -5   5  10       48.79       43.86      3.93 o 
  -4   5  10      122.75      106.13      5.13 o 
  -3   5  10        0.01        2.45      2.89 o 
  -2   5  10       85.40       79.03      5.03 o 
  -1   5  10        1.13        0.59      3.02 o 
   0   5  10     1798.43     2062.50     40.48 o 
   1   5  10      436.98      444.91     11.88 o 
   2   5  10     1159.94     1263.77     22.67 o 
   3   5  10      238.10      260.73     12.45 o 
   4   5  10        1.55        4.48      4.96 o 
   5   5  10      481.22      504.58     18.61 o 
   6   5  10      832.99      902.56     27.86 o 
   7   5  10       18.13       10.66      8.93 o 
   8   5  10       80.23      101.66      9.31 o 
   9   5  10       68.09       24.41     19.66 o 
  10   5  10       46.57       31.39     21.15 o 
  11   5  10        2.82       -6.71     11.17 o 
  12   5  10        0.07       -3.35     13.33 o 
 -16   6  10       88.22      111.77     26.01 o 
 -15   6  10        1.38       -6.09      9.70 o 
 -14   6  10        3.48       -4.64     14.07 o 
 -13   6  10       40.89       38.25     20.73 o 
 -12   6  10        7.22        3.96      7.72 o 
 -11   6  10       54.16       46.59     15.56 o 
 -10   6  10        3.07        0.73      4.89 o 
  -9   6  10      338.04      313.36     11.64 o 
  -8   6  10      783.20      862.81     27.03 o 
  -7   6  10      361.73      383.11     16.01 o 
  -6   6  10      682.79      665.74     14.84 o 
  -5   6  10       62.83       73.07      6.01 o 
  -4   6  10      515.07      593.98     13.75 o 
  -3   6  10      618.40      647.35     17.21 o 
  -2   6  10      567.78      566.18     15.52 o 
  -1   6  10        0.00       -2.88      4.37 o 
   0   6  10     1475.95     1724.34     34.03 o 
   1   6  10      212.47      211.21      8.41 o 
   2   6  10       21.44       14.70      3.81 o 
   3   6  10      534.16      585.99     18.94 o 
   4   6  10       94.93       88.00      9.99 o 
   5   6  10      296.28      299.42     13.75 o 
   6   6  10      214.70      191.85     12.18 o 
   7   6  10       11.67        6.23      6.28 o 
   8   6  10       17.07       17.40      8.39 o 
   9   6  10       12.95       15.65     17.37 o 
  10   6  10        6.23        2.03     14.34 o 
  11   6  10        1.23        3.57     16.42 o 
 -15   7  10       13.03       72.64     27.38 o 
 -14   7  10        5.09        6.94     10.01 o 
 -13   7  10       30.95       25.91     13.87 o 
 -12   7  10       10.88       17.81      7.76 o 
 -11   7  10       17.00        8.59      9.61 o 
 -10   7  10        3.20        0.10      5.67 o 
  -9   7  10       36.26       24.49      7.24 o 
  -8   7  10        0.92        4.87      4.04 o 
  -7   7  10        0.24       -2.53      3.89 o 
  -6   7  10        1.19       -1.90      4.11 o 
  -5   7  10       63.17       66.12     10.44 o 
  -4   7  10        8.35        6.59      3.27 o 
  -3   7  10       36.28       26.78      3.33 o 
  -2   7  10      797.62      925.58     32.07 o 
  -1   7  10        0.02        0.20      2.84 o 
   0   7  10       29.68       27.78      5.32 o 
   1   7  10      373.65      498.12     24.88 o 
   2   7  10       17.32       12.18      6.40 o 
   3   7  10      121.92      133.91      8.99 o 
   4   7  10       12.81       11.18      6.43 o 
   5   7  10        1.02        2.71      6.01 o 
   6   7  10       73.75       91.81     10.18 o 
   7   7  10        5.68        6.26      7.82 o 
   8   7  10        3.23      -16.72     16.72 o 
   9   7  10       47.22       84.75     14.98 o 
 -13   8  10        2.16       11.60     12.56 o 
 -12   8  10      172.93      178.38     20.79 o 
 -11   8  10        8.08       -7.79     20.73 o 
 -10   8  10       51.92       63.69     13.63 o 
  -9   8  10      151.77      148.53     23.50 o 
  -8   8  10      170.10      177.52     14.62 o 
  -7   8  10       18.85       11.00      7.76 o 
  -6   8  10        6.05       10.00      8.68 o 
  -5   8  10       34.98       14.11     12.10 o 
  -4   8  10        0.10       -7.42     10.25 o 
  -3   8  10       79.30       80.44      9.28 o 
  -2   8  10        2.71       -9.43      9.43 o 
  -1   8  10       17.59       -5.85     12.03 o 
   0   8  10      291.71      306.61     28.75 o 
   1   8  10       94.57       93.56     12.31 o 
   2   8  10       16.37       23.56      8.94 o 
   3   8  10      117.59      109.14     11.17 o 
   4   8  10        2.79       -3.24     11.80 o 
   5   8  10       27.95       15.80     13.72 o 
   6   8  10      114.77      128.31     22.75 o 
 -10   9  10      127.70      185.94     34.40 o 
  -9   9  10       12.06        7.72     28.87 o 
  -8   9  10        5.46        6.36     18.35 o 
  -7   9  10       38.52       14.14     28.27 o 
  -6   9  10      110.21      123.95     18.62 o 
  -5   9  10       16.19       -3.36     11.00 o 
  -4   9  10        3.67       14.70     25.96 o 
  -3   9  10       64.31       69.45     17.65 o 
  -2   9  10        1.79       -2.39     13.23 o 
  -1   9  10        6.43       -1.32      9.58 o 
   0   9  10      195.67      185.36     27.57 o 
   1   9  10        7.02        8.54     13.00 o 
   2   9  10        1.94      -14.96     14.96 o 
   3   9  10        3.77       10.28     13.76 o 
   4   9  10       15.03        8.89     14.50 o 
 -17   0  11      692.42      847.77     64.51 o 
 -15   0  11        0.82      -18.59     18.59 o 
 -13   0  11      459.72      455.18     31.51 o 
 -11   0  11       51.95       50.64     14.43 o 
  -9   0  11      576.30      564.15     23.61 o 
  -7   0  11      592.38      583.44     16.34 o 
  -5   0  11      532.74      488.27     22.82 o 
  -3   0  11     1316.21     1432.33     37.34 o 
  -1   0  11      701.27      659.73     30.98 o 
   1   0  11        0.00        2.06      5.18 o 
   3   0  11       76.07       76.63      9.40 o 
   5   0  11       99.91      134.36     24.54 o 
   7   0  11     1408.45     1506.12     69.02 o 
   9   0  11       43.18       33.62     19.60 o 
  11   0  11      130.47       71.05     18.83 o 
  13   0  11        1.38       -8.97     18.65 o 
 -20   1  11       36.69       17.23     30.89 o 
 -19   1  11        9.43      -38.08     40.15 o 
 -18   1  11       49.86       53.17     17.61 o 
 -17   1  11       17.16        9.49     21.41 o 
 -16   1  11      105.35      120.43      9.33 o 
 -15   1  11       22.63       13.75     17.07 o 
 -14   1  11        4.56        5.44      4.91 o 
 -13   1  11        0.50        1.18      4.55 o 
 -12   1  11      130.08      124.31      6.89 o 
 -11   1  11      474.35      451.88     19.55 o 
 -10   1  11        0.43       -3.27      3.27 o 
  -9   1  11     1322.92     1433.44     28.39 o 
  -8   1  11      693.34      678.00     18.95 o 
  -7   1  11     1125.93     1166.07     19.32 o 
  -6   1  11      539.92      566.29     11.70 o 
  -5   1  11      423.99      437.13     11.49 o 
  -4   1  11      556.47      519.07     12.42 o 
  -3   1  11        0.00       -0.30      3.44 o 
  -2   1  11     1192.93     1192.97     26.91 o 
  -1   1  11       26.68       33.23      4.08 o 
   0   1  11      112.57      141.43      9.92 o 
   1   1  11      231.84      222.62      9.12 o 
   2   1  11      107.03       99.49      6.03 o 
   3   1  11        7.95        6.32      5.13 o 
   4   1  11        1.17       12.37      3.66 o 
   5   1  11       60.68       41.48      4.61 o 
   6   1  11      225.49      200.77     10.98 o 
   7   1  11       73.14       54.05     11.76 o 
   8   1  11     1916.90     2088.55     68.75 o 
   9   1  11      203.84      209.93     15.82 o 
  10   1  11       23.37        3.05     22.30 o 
  11   1  11        0.48       13.14     13.49 o 
  12   1  11        2.88       13.71     16.37 o 
  13   1  11       88.14       92.54     18.79 o 
 -19   2  11        0.38      -18.62     18.62 o 
 -18   2  11      195.89      221.82     24.99 o 
 -17   2  11      119.15      113.22     11.45 o 
 -16   2  11      468.05      523.89     20.82 o 
 -15   2  11      156.65      140.25     13.57 o 
 -14   2  11       97.80       85.67      8.92 o 
 -13   2  11       20.93       17.50     10.29 o 
 -12   2  11      406.01      410.90     16.39 o 
 -11   2  11       76.93       77.45      9.30 o 
 -10   2  11      174.88      178.29      7.91 o 
  -9   2  11      253.50      257.74      8.87 o 
  -8   2  11      963.27     1027.98     17.43 o 
  -7   2  11      400.92      381.00      9.05 o 
  -6   2  11       68.41       60.49      4.17 o 
  -5   2  11       61.84       45.32      3.96 o 
  -4   2  11      180.81      179.26      7.21 o 
  -3   2  11        1.05        3.86      2.94 o 
  -2   2  11      172.94      181.49      6.85 o 
  -1   2  11        1.63        3.35      3.98 o 
   0   2  11       83.26       79.28      7.70 o 
   1   2  11        0.15       -3.75      3.75 o 
   2   2  11      130.64      146.49     10.87 o 
   3   2  11      835.04      822.10     17.69 o 
   4   2  11      109.22       89.54      7.33 o 
   5   2  11      523.12      525.61     13.43 o 
   6   2  11        1.68       -0.32      5.28 o 
   7   2  11     1205.90     1363.84     33.26 o 
   8   2  11       90.57       71.01     12.11 o 
   9   2  11       43.81       54.32     14.30 o 
  10   2  11        2.56       -2.72     11.33 o 
  11   2  11        2.13       39.89     30.74 o 
  12   2  11       30.95       33.86     13.19 o 
  13   2  11       25.94       29.35     14.34 o 
 -19   3  11        4.61        3.09     18.47 o 
 -18   3  11       93.71       27.72     43.87 o 
 -17   3  11      154.93      175.07     24.08 o 
 -16   3  11        5.24        9.56      8.64 o 
 -15   3  11       56.08       42.91      8.73 o 
 -14   3  11      173.33      171.56     15.02 o 
 -13   3  11      903.47     1021.96     48.20 o 
 -12   3  11      200.32      200.16     10.66 o 
 -11   3  11      331.95      302.76     10.88 o 
 -10   3  11       59.28       54.96      4.75 o 
  -9   3  11       95.91       77.77      5.85 o 
  -8   3  11      280.15      250.10     14.52 o 
  -7   3  11      590.91      645.17     16.06 o 
  -6   3  11       79.06       72.74      5.06 o 
  -5   3  11       84.36       84.51      4.72 o 
  -4   3  11      866.26      862.30     16.75 o 
  -3   3  11        3.63        1.35      3.40 o 
  -2   3  11      347.86      313.76      9.01 o 
  -1   3  11       68.95       67.90      7.24 o 
   0   3  11        0.76       -2.78      2.90 o 
   1   3  11      861.31      794.69     16.62 o 
   2   3  11      273.33      280.51      9.07 o 
   3   3  11       80.63       74.89      5.31 o 
   4   3  11      380.93      435.55     12.88 o 
   5   3  11       28.18       22.25      4.59 o 
   6   3  11       80.82       85.18      6.92 o 
   7   3  11      166.59      172.94     10.03 o 
   8   3  11       97.14      102.11     34.19 o 
   9   3  11      140.54      120.54     14.96 o 
  10   3  11        3.86        6.93      9.81 o 
  11   3  11        4.77       11.68     15.56 o 
  12   3  11        9.97       -8.42     18.92 o 
  13   3  11      135.18      168.13     27.95 o 
 -18   4  11       15.84        3.89     12.56 o 
 -17   4  11        2.69        4.26      9.48 o 
 -16   4  11       34.68       27.90      8.87 o 
 -15   4  11       12.80       25.05      9.22 o 
 -14   4  11      433.93      411.94     19.06 o 
 -13   4  11       92.17       70.54     13.77 o 
 -12   4  11        1.01        4.34      5.55 o 
 -11   4  11      109.79       99.88      7.26 o 
 -10   4  11        1.09        3.73      4.50 o 
  -9   4  11        3.41        1.54      5.25 o 
  -8   4  11       79.43       72.40      4.22 o 
  -7   4  11        9.83       10.85      3.97 o 
  -6   4  11       75.22       63.75      7.71 o 
  -5   4  11      588.23      648.35     17.53 o 
  -4   4  11     2677.87     3090.67     45.57 o 
  -3   4  11      914.57      895.36     17.50 o 
  -2   4  11      392.80      396.72      9.85 o 
  -1   4  11       72.44       65.48      4.92 o 
   0   4  11       86.77       71.20      4.76 o 
   1   4  11        2.71       -1.80      4.80 o 
   2   4  11        3.37       -3.70      3.70 o 
   3   4  11       35.99       29.07      6.34 o 
   4   4  11        1.62        3.45      4.14 o 
   5   4  11     1293.76     1422.86     35.17 o 
   6   4  11      331.59      288.80     12.26 o 
   7   4  11      555.93      608.21     21.07 o 
   8   4  11       88.86       96.18     10.92 o 
   9   4  11       84.13       96.76     15.62 o 
  10   4  11       22.07       39.94     19.66 o 
  11   4  11      302.18      340.52     27.12 o 
  12   4  11       19.09       11.21     27.32 o 
 -17   5  11      231.05      261.77     26.73 o 
 -16   5  11       42.17       27.30     13.42 o 
 -15   5  11       14.17        9.80     12.12 o 
 -14   5  11       22.59       10.99     11.17 o 
 -13   5  11      148.63      122.77     11.05 o 
 -12   5  11        0.45       -2.87      6.56 o 
 -11   5  11       36.59       53.11     16.36 o 
 -10   5  11      490.93      519.85     15.08 o 
  -9   5  11      450.60      430.10     11.45 o 
  -8   5  11      190.18      177.24      7.01 o 
  -7   5  11       99.10       99.44      6.11 o 
  -6   5  11     1162.62     1288.75     23.63 o 
  -5   5  11      804.50      846.15     20.87 o 
  -4   5  11      828.18      982.33     18.62 o 
  -3   5  11      584.81      633.76     13.64 o 
  -2   5  11        5.15        7.41      3.30 o 
  -1   5  11       88.89       75.80      5.13 o 
   0   5  11      299.17      336.56      9.33 o 
   1   5  11      833.21      859.63     18.79 o 
   2   5  11      364.03      382.45     12.43 o 
   3   5  11      599.94      620.16     16.63 o 
   4   5  11      703.85      728.36     21.96 o 
   5   5  11      176.11      171.72     15.59 o 
   6   5  11       25.27        3.97      7.30 o 
   7   5  11       55.62       56.21     15.98 o 
   8   5  11       13.87        9.56     17.70 o 
   9   5  11        3.13       11.61     11.27 o 
  10   5  11       32.21       22.20     14.10 o 
  11   5  11        8.78        1.83     12.96 o 
 -16   6  11       52.46       30.57     15.40 o 
 -15   6  11      187.65      194.39     15.38 o 
 -14   6  11      163.10      213.02     24.63 o 
 -13   6  11      170.24      174.10     18.80 o 
 -12   6  11       79.27       76.99     16.15 o 
 -11   6  11       51.05       52.93      8.90 o 
 -10   6  11       19.18        6.23      5.91 o 
  -9   6  11      139.04      130.54      6.79 o 
  -8   6  11       51.61       43.59      5.74 o 
  -7   6  11      480.94      492.33     12.57 o 
  -6   6  11      837.91      874.58     19.41 o 
  -5   6  11      970.66     1027.02     25.59 o 
  -4   6  11        3.81        5.37      4.24 o 
  -3   6  11     1207.62     1352.65     25.18 o 
  -2   6  11      908.19     1040.28     21.14 o 
  -1   6  11      124.70      124.88      8.67 o 
   0   6  11        4.30        4.56      4.41 o 
   1   6  11       58.28       70.84      6.17 o 
   2   6  11       32.87       25.41      5.03 o 
   3   6  11        0.00        4.68      4.84 o 
   4   6  11      344.97      388.76     31.25 o 
   5   6  11      313.78      353.68     27.25 o 
   6   6  11        0.46        2.50      7.20 o 
   7   6  11       22.19       29.80     14.72 o 
   8   6  11        0.00       30.15     14.00 o 
   9   6  11       12.17       11.29     12.41 o 
  10   6  11        6.95       -3.06     15.86 o 
 -14   7  11       40.22       12.00     12.49 o 
 -13   7  11       24.74       13.49     12.52 o 
 -12   7  11        4.44        0.63     12.27 o 
 -11   7  11       13.02        3.70     11.41 o 
 -10   7  11      192.13      221.11     24.92 o 
  -9   7  11       12.08        9.39      4.77 o 
  -8   7  11      500.06      582.42     28.04 o 
  -7   7  11       62.17       69.63      9.92 o 
  -6   7  11        0.08       -1.03      4.20 o 
  -5   7  11      110.32      120.73      7.25 o 
  -4   7  11        1.44       -0.85      3.01 o 
  -3   7  11       16.63        8.92      3.38 o 
  -2   7  11        7.09        5.64      3.75 o 
  -1   7  11      485.74      602.37     21.40 o 
   0   7  11      237.85      291.71     19.04 o 
   1   7  11        1.79        1.12      9.31 o 
   2   7  11       35.86       45.31      6.01 o 
   3   7  11        1.45        6.94      5.71 o 
   4   7  11      177.14      172.17     13.08 o 
   5   7  11        7.10        6.95      6.50 o 
   6   7  11      131.38      146.13     12.59 o 
   7   7  11       25.34       19.85     12.12 o 
   8   7  11       24.12       22.95     18.83 o 
 -12   8  11       19.10       -9.45     13.86 o 
 -11   8  11        3.06       17.52     18.95 o 
 -10   8  11       37.79       34.01     15.72 o 
  -9   8  11        0.09       -2.52     11.73 o 
  -8   8  11       27.12       27.63     17.49 o 
  -7   8  11        5.47       11.96      7.10 o 
  -6   8  11        8.15       -4.79      8.25 o 
  -5   8  11       22.61       10.91      8.16 o 
  -4   8  11        2.39       -5.97      6.61 o 
  -3   8  11      148.96      154.58     12.03 o 
  -2   8  11       29.60       31.66     18.53 o 
  -1   8  11        9.67        3.85      9.56 o 
   0   8  11       60.29       55.32     10.07 o 
   1   8  11       53.25       40.96     10.11 o 
   2   8  11       27.71       33.68     11.00 o 
   3   8  11        3.87       -8.49     14.40 o 
   4   8  11        6.58        5.46     19.84 o 
   5   8  11        9.64       43.89     21.26 o 
  -9   9  11        0.29      -20.25     20.25 o 
  -8   9  11       95.71      103.72     33.62 o 
  -7   9  11      136.78      167.17     30.89 o 
  -6   9  11      173.76      224.49     22.43 o 
  -5   9  11        6.38       17.63     14.94 o 
  -4   9  11       25.87       13.63     11.06 o 
  -3   9  11       89.74       79.54     21.68 o 
  -2   9  11        3.87        0.68     25.84 o 
  -1   9  11       19.55       -4.95     12.62 o 
   0   9  11       18.92      -10.45     26.55 o 
   1   9  11      303.21      375.31     73.47 o 
   2   9  11       70.85       81.19     33.21 o 
   3   9  11       10.72      -19.84     19.84 o 
 -20   0  12       12.48      -22.15     22.15 o 
 -18   0  12       29.28      -22.16     26.43 o 
 -16   0  12      230.54      178.61     26.44 o 
 -14   0  12      198.97      173.67     21.45 o 
 -12   0  12      753.28      794.14     44.43 o 
 -10   0  12       13.71        2.23     10.42 o 
  -8   0  12       62.23       56.12      7.32 o 
  -6   0  12     2197.14     2518.15     57.52 o 
  -4   0  12     2122.06     2336.55     66.56 o 
  -2   0  12      373.52      365.00     13.29 o 
   0   0  12     4637.04     5438.02    140.49 o 
   2   0  12        9.44        4.87      6.86 o 
   4   0  12     1661.61     1673.57     55.25 o 
   6   0  12      105.07       96.69     13.19 o 
   8   0  12      520.27      542.88     38.64 o 
  10   0  12        4.44       -2.08     15.38 o 
  12   0  12       86.03       66.65     30.53 o 
 -20   1  12      414.13      381.18     44.45 o 
 -19   1  12       38.50       49.68     58.86 o 
 -18   1  12       14.31       24.96     14.77 o 
 -17   1  12       18.95       -5.55     16.42 o 
 -16   1  12      108.72      117.73      8.87 o 
 -15   1  12        0.13        1.92      4.74 o 
 -14   1  12        2.79       14.43      5.53 o 
 -13   1  12       28.23       19.91      5.33 o 
 -12   1  12       60.45       51.03      6.78 o 
 -11   1  12      656.20      666.08     21.46 o 
 -10   1  12     1037.53     1141.26     20.60 o 
  -9   1  12     1015.98     1098.53     23.54 o 
  -8   1  12       41.72       44.99      3.49 o 
  -7   1  12       28.72       21.15      3.40 o 
  -6   1  12     1505.81     1533.34     26.08 o 
  -5   1  12      174.60      192.08     10.50 o 
  -4   1  12     1009.99     1037.18     22.02 o 
  -3   1  12      438.82      519.15     14.56 o 
  -2   1  12        0.89       -3.21      3.21 o 
  -1   1  12       16.88       12.98      4.73 o 
   0   1  12      262.86      268.75      9.30 o 
   1   1  12        0.03        1.11      3.70 o 
   2   1  12      138.49      125.02      6.97 o 
   3   1  12       58.42       49.75      5.87 o 
   4   1  12       33.39       27.90      4.42 o 
   5   1  12        0.17        1.87      4.64 o 
   6   1  12      987.82      992.80     38.69 o 
   7   1  12      139.25      113.15     36.12 o 
   8   1  12      588.43      675.60     41.23 o 
   9   1  12        2.90       16.39     11.76 o 
  10   1  12       75.43       45.01     17.03 o 
  11   1  12      187.26      190.41     62.26 o 
  12   1  12       69.70       88.88     24.21 o 
  13   1  12       80.84      100.59     40.04 o 
 -19   2  12        1.71       18.20     16.75 o 
 -18   2  12      376.37      412.05     53.19 o 
 -17   2  12        4.04        6.71      7.52 o 
 -16   2  12      104.04      104.43     12.42 o 
 -15   2  12       45.48       69.02      8.31 o 
 -14   2  12      670.38      731.71     24.26 o 
 -13   2  12      719.30      756.32     20.72 o 
 -12   2  12      328.83      345.74     19.37 o 
 -11   2  12      343.69      411.13     15.09 o 
 -10   2  12        1.80       -3.13      4.65 o 
  -9   2  12     1270.84     1313.66     26.77 o 
  -8   2  12        5.86        0.96      2.54 o 
  -7   2  12       65.33       56.10      3.61 o 
  -6   2  12       53.69       52.31      4.63 o 
  -5   2  12       68.79       55.16      4.00 o 
  -4   2  12      339.56      317.73     10.07 o 
  -3   2  12      727.68      704.70     16.08 o 
  -2   2  12      524.00      593.81     14.14 o 
  -1   2  12      280.65      280.63      9.50 o 
   0   2  12      348.68      353.74     11.06 o 
   1   2  12        0.03        4.35      5.33 o 
   2   2  12      200.02      206.73     10.06 o 
   3   2  12      802.18      821.90     18.34 o 
   4   2  12       19.54       29.75      5.26 o 
   5   2  12       15.73       12.34      6.01 o 
   6   2  12     1497.69     1651.19     53.42 o 
   7   2  12       76.31       83.05      6.39 o 
   8   2  12      135.08      121.32     13.84 o 
   9   2  12        1.05        9.02     23.43 o 
  10   2  12       39.89       42.56     31.48 o 
  11   2  12        4.53      -16.19     16.19 o 
  12   2  12       28.43       31.20     27.23 o 
  13   2  12       23.43       22.89     16.79 o 
 -19   3  12       15.15        2.69     15.33 o 
 -18   3  12       64.07       39.60     16.33 o 
 -17   3  12       91.95       88.71     18.22 o 
 -16   3  12        2.87       -1.77      8.14 o 
 -15   3  12        5.31        1.43      6.63 o 
 -14   3  12       99.72      102.28     10.04 o 
 -13   3  12       83.93       79.19      7.59 o 
 -12   3  12      483.93      456.06     15.46 o 
 -11   3  12      911.70      979.56     23.09 o 
 -10   3  12       74.47       61.19      6.35 o 
  -9   3  12      144.38      150.51      9.75 o 
  -8   3  12      182.28      174.20      8.25 o 
  -7   3  12        1.74        3.20      3.78 o 
  -6   3  12        0.23        3.81      3.71 o 
  -5   3  12        4.97        1.74      3.79 o 
  -4   3  12       87.81       84.22      5.25 o 
  -3   3  12      163.14      168.51      6.65 o 
  -2   3  12      281.04      279.27     10.75 o 
  -1   3  12       43.75       38.71      5.50 o 
   0   3  12       64.19       66.45      4.97 o 
   1   3  12       13.83       11.00      3.89 o 
   2   3  12      971.77     1060.36     20.72 o 
   3   3  12      128.23      121.68      6.56 o 
   4   3  12     1161.05     1151.78     24.02 o 
   5   3  12       97.80       73.13      8.26 o 
   6   3  12       29.66       38.24      6.08 o 
   7   3  12      887.46      917.17     28.24 o 
   8   3  12       19.17        7.24     10.83 o 
   9   3  12      228.50      179.40     17.93 o 
  10   3  12      127.68      159.47     18.43 o 
  11   3  12        9.47       -2.66     11.91 o 
  12   3  12       44.60       44.72     15.32 o 
 -18   4  12        6.60       22.16     16.94 o 
 -17   4  12       43.98       49.58     12.65 o 
 -16   4  12       34.39       22.30     10.39 o 
 -15   4  12       11.43       17.13      9.47 o 
 -14   4  12       37.03       23.73      7.63 o 
 -13   4  12      137.19      102.19      9.71 o 
 -12   4  12      103.22      113.46      8.40 o 
 -11   4  12       13.49        4.27      6.22 o 
 -10   4  12      148.97      142.32      9.11 o 
  -9   4  12        9.24        7.74      3.34 o 
  -8   4  12       18.44       15.41      6.71 o 
  -7   4  12     1147.80     1267.14     29.12 o 
  -6   4  12      148.61      139.33      7.92 o 
  -5   4  12       19.93       18.97      5.68 o 
  -4   4  12        0.30       -2.26      3.62 o 
  -3   4  12      709.84      732.86     14.75 o 
  -2   4  12     1291.44     1356.27     23.86 o 
  -1   4  12      290.12      305.13      9.00 o 
   0   4  12     1666.00     1789.06     34.51 o 
   1   4  12      151.90      108.43      7.89 o 
   2   4  12      135.50      131.18     11.80 o 
   3   4  12     1270.14     1337.78     29.72 o 
   4   4  12        7.01       14.88      5.14 o 
   5   4  12       53.15       22.12     13.81 o 
   6   4  12       51.90       55.94      9.01 o 
   7   4  12       95.43       83.18     14.80 o 
   8   4  12       33.56       12.10     11.48 o 
   9   4  12      142.66      149.37     18.51 o 
  10   4  12      194.25      218.18     22.43 o 
  11   4  12        4.98       27.84     18.68 o 
 -17   5  12       54.55       67.20     14.71 o 
 -16   5  12       93.87      108.47     21.06 o 
 -15   5  12      416.58      457.30     22.49 o 
 -14   5  12       37.32       34.05     15.46 o 
 -13   5  12       70.69       70.08      8.49 o 
 -12   5  12       16.06        3.66      8.58 o 
 -11   5  12       69.56       57.60      7.06 o 
 -10   5  12        7.90        2.49      3.33 o 
  -9   5  12      571.48      592.68     15.99 o 
  -8   5  12      340.16      390.33     21.61 o 
  -7   5  12      432.45      397.09     12.03 o 
  -6   5  12      302.37      303.40     12.31 o 
  -5   5  12      425.07      486.73     13.68 o 
  -4   5  12     1080.55     1157.14     22.17 o 
  -3   5  12      304.18      317.07      9.12 o 
  -2   5  12      561.51      571.68     12.81 o 
  -1   5  12      458.43      466.20     11.16 o 
   0   5  12       19.23       20.46      4.33 o 
   1   5  12     1519.82     1679.10     34.94 o 
   2   5  12       57.13       52.76      6.74 o 
   3   5  12       13.23       13.44      7.09 o 
   4   5  12      204.62      173.26     32.71 o 
   5   5  12       12.93       23.18      8.15 o 
   6   5  12      177.15      159.97     11.79 o 
   7   5  12       35.19       14.82      7.71 o 
   8   5  12      197.02      197.94     18.32 o 
   9   5  12       49.67       29.56     11.86 o 
  10   5  12       10.00      -13.06     13.06 o 
 -16   6  12      105.05      123.33     13.63 o 
 -15   6  12        9.81       13.79     10.00 o 
 -14   6  12       14.83        0.27     10.75 o 
 -13   6  12        1.75        5.24     10.16 o 
 -12   6  12      438.83      507.81     25.85 o 
 -11   6  12       21.61       11.69      7.95 o 
 -10   6  12      602.93      711.36     25.70 o 
  -9   6  12       38.21       35.53      6.94 o 
  -8   6  12      121.94      111.86      8.74 o 
  -7   6  12        0.18       -4.18      4.18 o 
  -6   6  12      190.10      184.90      7.96 o 
  -5   6  12      179.33      207.36      8.20 o 
  -4   6  12       17.49       22.05      4.52 o 
  -3   6  12        4.09        2.94      5.53 o 
  -2   6  12       68.84       72.57      9.69 o 
  -1   6  12       37.19       22.39      4.72 o 
   0   6  12        6.79       14.36      5.96 o 
   1   6  12        3.64        2.50      5.41 o 
   2   6  12        0.22        6.05      5.53 o 
   3   6  12       90.73       97.40     32.64 o 
   4   6  12      217.03      214.85     25.84 o 
   5   6  12      235.84      220.17     20.57 o 
   6   6  12        1.95       -2.19      9.18 o 
   7   6  12        0.13       -6.46      6.46 o 
   8   6  12        1.68       -8.32     28.00 o 
   9   6  12      138.84      152.80     38.11 o 
 -14   7  12        3.30        6.48     34.15 o 
 -13   7  12       68.80       48.52     21.27 o 
 -12   7  12        4.55        2.28     21.00 o 
 -11   7  12      333.69      355.70     18.80 o 
 -10   7  12       86.96       60.57      8.54 o 
  -9   7  12       10.30        1.86      5.98 o 
  -8   7  12      140.66      121.62      8.29 o 
  -7   7  12       11.22       14.59      6.99 o 
  -6   7  12        0.09        0.73      7.84 o 
  -5   7  12        7.43        2.10      4.92 o 
  -4   7  12        3.38       10.47      7.47 o 
  -3   7  12       11.03        9.19      5.39 o 
  -2   7  12      412.44      502.52     36.13 o 
  -1   7  12      443.60      503.19     44.34 o 
   0   7  12       38.80       50.60      9.35 o 
   1   7  12       28.01       20.38      9.83 o 
   2   7  12        2.50        6.73      6.72 o 
   3   7  12        0.34        6.91      6.18 o 
   4   7  12       78.35      106.00     22.17 o 
   5   7  12        0.07       -0.45      9.81 o 
   6   7  12       20.81       31.16      8.68 o 
   7   7  12       33.30       50.90     21.62 o 
   8   7  12        2.11       13.19     14.55 o 
 -12   8  12       40.33       27.99     12.80 o 
 -11   8  12       62.63       56.04     12.65 o 
 -10   8  12       28.63       54.08     44.76 o 
  -9   8  12        3.71       -3.49     14.52 o 
  -8   8  12        0.38        1.50     13.27 o 
  -7   8  12       17.80        4.20      8.01 o 
  -6   8  12       17.22       15.72      7.82 o 
  -5   8  12       87.31       81.14     10.80 o 
  -4   8  12       87.13       68.43     11.37 o 
  -3   8  12        0.82        6.56     10.40 o 
  -2   8  12      125.22      190.81     25.72 o 
  -1   8  12       26.34       39.32     18.65 o 
   0   8  12        4.20       -4.18     16.51 o 
   1   8  12       74.11       67.82     10.20 o 
   2   8  12      153.40      162.78     16.66 o 
   3   8  12      389.88      380.08     26.96 o 
   4   8  12        3.34       -8.91     13.01 o 
  -7   9  12       59.24       20.20     21.56 o 
  -6   9  12       99.01       96.83     23.70 o 
  -5   9  12       26.49       27.20     22.99 o 
  -4   9  12      184.72      162.30     20.59 o 
  -3   9  12        4.71      -22.42     22.42 o 
  -2   9  12        3.35      -10.78     10.78 o 
  -1   9  12        1.83      -27.74     27.74 o 
   0   9  12       12.41       10.33     22.10 o 
   1   9  12       63.35       78.17     25.36 o 
 -19   0  13        7.74        5.70     19.96 o 
 -17   0  13      186.14      193.39     30.00 o 
 -15   0  13        5.18       -1.43     12.83 o 
 -13   0  13      296.32      313.12     29.36 o 
 -11   0  13      555.03      536.08     24.00 o 
  -9   0  13      598.83      663.76     34.51 o 
  -7   0  13       74.77       88.28      6.84 o 
  -5   0  13      189.02      185.90     10.18 o 
  -3   0  13      873.70      848.53     29.00 o 
  -1   0  13     2738.08     2905.34     82.56 o 
   1   0  13      367.77      341.98     54.60 o 
   3   0  13      218.79      204.53     15.92 o 
   5   0  13     3020.33     3383.41    138.04 o 
   7   0  13     1073.63     1156.17     66.23 o 
   9   0  13      287.50      324.15     40.70 o 
  11   0  13       88.92       66.95     22.34 o 
 -19   1  13        6.11       20.31     23.91 o 
 -18   1  13        2.29       33.07     17.91 o 
 -17   1  13       10.73        7.03     11.05 o 
 -16   1  13       11.33        3.65      5.40 o 
 -15   1  13      254.07      296.06     20.05 o 
 -14   1  13      156.56      186.57     24.51 o 
 -13   1  13       23.31       18.72      5.37 o 
 -12   1  13     1106.17     1212.31     28.73 o 
 -11   1  13       10.07       12.97      4.37 o 
 -10   1  13       21.33       19.12      4.58 o 
  -9   1  13      106.43       91.97      4.78 o 
  -8   1  13       85.58       64.15      4.24 o 
  -7   1  13      454.40      433.03     11.29 o 
  -6   1  13      414.94      451.14     11.03 o 
  -5   1  13       76.79       60.20      4.43 o 
  -4   1  13        3.30       -0.11      3.84 o 
  -3   1  13       41.65       25.96      5.22 o 
  -2   1  13      838.70      830.24     18.42 o 
  -1   1  13      328.91      322.22     12.43 o 
   0   1  13        2.26        1.72      4.36 o 
   1   1  13       47.16       38.85      4.95 o 
   2   1  13      143.38      125.83      8.32 o 
   3   1  13      443.24      437.10     14.28 o 
   4   1  13      195.76      170.82     11.28 o 
   5   1  13       34.90       25.31      6.71 o 
   6   1  13      114.47       97.26      7.53 o 
   7   1  13      144.40      120.88     16.90 o 
   8   1  13      159.72      146.99     16.99 o 
   9   1  13        1.05      -12.12     12.12 o 
  10   1  13        3.10       14.67     21.98 o 
  11   1  13        4.44        0.83     12.57 o 
  12   1  13       15.40       30.09     34.69 o 
 -19   2  13        0.16       25.27     30.35 o 
 -18   2  13       15.90       -0.21     13.09 o 
 -17   2  13       44.85       31.46     13.34 o 
 -16   2  13        0.00       -5.83      6.36 o 
 -15   2  13      133.05      150.70     17.99 o 
 -14   2  13       13.11       10.41      6.10 o 
 -13   2  13       68.26       57.46      6.69 o 
 -12   2  13      317.65      292.76     14.98 o 
 -11   2  13       73.02       59.78     10.60 o 
 -10   2  13      167.65      178.04     15.52 o 
  -9   2  13        7.16        4.13      3.40 o 
  -8   2  13        2.19       -0.72      2.54 o 
  -7   2  13      157.63      150.66      6.48 o 
  -6   2  13        1.25        0.24      4.02 o 
  -5   2  13       31.89       22.23      4.56 o 
  -4   2  13       43.81       39.16      4.84 o 
  -3   2  13      394.48      394.11     12.34 o 
  -2   2  13     1148.29     1147.39     24.05 o 
  -1   2  13       24.98       19.42      4.68 o 
   0   2  13       35.46       26.25      5.51 o 
   1   2  13       10.71        5.78      4.42 o 
   2   2  13      423.36      425.35     16.59 o 
   3   2  13      392.41      318.24     10.16 o 
   4   2  13       19.85       25.70      7.84 o 
   5   2  13       20.25       17.59      5.26 o 
   6   2  13      409.72      380.84     16.59 o 
   7   2  13      130.66      132.70      6.68 o 
   8   2  13        7.94       -5.97     11.27 o 
   9   2  13        8.43        3.13     10.33 o 
  10   2  13       33.03       37.70     16.17 o 
  11   2  13        6.67        6.97     12.77 o 
  12   2  13        1.85       23.26     15.09 o 
 -19   3  13        0.02        4.28     19.24 o 
 -18   3  13      293.53      314.01     28.97 o 
 -17   3  13       11.61        8.57     10.18 o 
 -16   3  13        3.49        5.62     10.20 o 
 -15   3  13        5.12       -2.14      7.37 o 
 -14   3  13       56.57       68.97      9.39 o 
 -13   3  13       63.99       77.23      8.71 o 
 -12   3  13       20.77       11.97      5.91 o 
 -11   3  13       13.79       11.39      8.77 o 
 -10   3  13      183.52      176.25     12.45 o 
  -9   3  13      503.96      494.70     11.56 o 
  -8   3  13      132.59      112.27      8.79 o 
  -7   3  13       66.24       70.30      5.54 o 
  -6   3  13      568.02      619.26     14.86 o 
  -5   3  13      235.34      267.37      9.06 o 
  -4   3  13        1.37       -3.53      3.53 o 
  -3   3  13      837.46      853.26     19.82 o 
  -2   3  13        0.17        0.11      4.06 o 
  -1   3  13       23.79       22.09      4.93 o 
   0   3  13      955.49     1078.40     32.26 o 
   1   3  13     1165.46     1261.50     27.21 o 
   2   3  13       32.39       27.92      4.95 o 
   3   3  13      277.60      276.91     11.25 o 
   4   3  13       24.59       23.33      5.56 o 
   5   3  13      639.43      627.91     21.67 o 
   6   3  13      157.66      172.91     11.72 o 
   7   3  13      367.34      420.48     16.18 o 
   8   3  13      107.97       99.67     32.44 o 
   9   3  13       23.52       29.09     15.17 o 
  10   3  13      619.31      743.18     81.15 o 
  11   3  13      107.52       84.96     23.79 o 
 -18   4  13        8.64       13.30     13.56 o 
 -17   4  13        8.15       15.20     10.19 o 
 -16   4  13      118.36       82.02     11.16 o 
 -15   4  13      332.61      350.85     24.55 o 
 -14   4  13      155.04      132.91     16.58 o 
 -13   4  13       23.53        9.74      7.21 o 
 -12   4  13      111.51      114.14      9.41 o 
 -11   4  13      786.27      887.28     25.43 o 
 -10   4  13      531.27      562.35     25.96 o 
  -9   4  13      180.39      167.48      6.58 o 
  -8   4  13      247.96      245.19      9.81 o 
  -7   4  13      309.09      285.72     12.71 o 
  -6   4  13       33.71       21.18      5.13 o 
  -5   4  13        0.01       -4.23      4.23 o 
  -4   4  13      133.59      120.82      6.75 o 
  -3   4  13      374.39      395.98     13.47 o 
  -2   4  13      880.66      941.28     18.59 o 
  -1   4  13       43.64       24.66      4.69 o 
   0   4  13        8.23        1.73      4.41 o 
   1   4  13       98.32       93.30      7.04 o 
   2   4  13      171.61      167.24      8.82 o 
   3   4  13     1045.11     1120.71     27.52 o 
   4   4  13      105.52      113.91      8.21 o 
   5   4  13      821.17      918.13     36.39 o 
   6   4  13      173.32      229.63     33.26 o 
   7   4  13      310.49      269.12     33.39 o 
   8   4  13       57.47       92.88     23.20 o 
   9   4  13       34.18       44.96     14.93 o 
  10   4  13       25.10       15.25     14.71 o 
  11   4  13       52.88       42.51     14.54 o 
 -17   5  13        8.92       -5.92     10.66 o 
 -16   5  13      254.01      269.41     37.33 o 
 -15   5  13       29.87       25.94     10.07 o 
 -14   5  13       11.04        6.96     10.02 o 
 -13   5  13      114.28      101.56     17.23 o 
 -12   5  13      650.59      704.52     26.13 o 
 -11   5  13      576.96      630.48     31.67 o 
 -10   5  13      132.05      131.37      7.36 o 
  -9   5  13      335.56      292.60      9.81 o 
  -8   5  13      275.35      291.53      9.15 o 
  -7   5  13      172.01      165.66      7.58 o 
  -6   5  13       16.27        7.73      4.67 o 
  -5   5  13     2230.62     2496.85     39.78 o 
  -4   5  13        1.01       -1.79      5.62 o 
  -3   5  13     1011.12     1134.35     23.21 o 
  -2   5  13      326.62      309.41     12.60 o 
  -1   5  13      505.27      544.62     16.98 o 
   0   5  13      243.77      282.28     21.68 o 
   1   5  13      842.71      964.81     29.72 o 
   2   5  13       59.87       42.69      6.43 o 
   3   5  13       19.94       12.93     18.09 o 
   4   5  13        3.15        0.20      6.65 o 
   5   5  13       13.17       16.26      7.34 o 
   6   5  13      160.45      158.02     11.71 o 
   7   5  13       57.06       48.83     11.55 o 
   8   5  13      148.35      147.74     18.19 o 
   9   5  13        0.05        2.73     11.18 o 
  10   5  13       10.04       33.86     26.97 o 
 -16   6  13        0.72        0.22     14.22 o 
 -15   6  13        2.17      -12.99     12.99 o 
 -14   6  13      308.23      389.81     21.77 o 
 -13   6  13      274.86      328.38     18.46 o 
 -12   6  13        0.32       -2.23      6.67 o 
 -11   6  13        0.61        0.73      9.03 o 
 -10   6  13       56.92       49.25      7.47 o 
  -9   6  13       19.80        8.00      4.90 o 
  -8   6  13      105.92       97.46      9.17 o 
  -7   6  13       29.95       20.10      6.83 o 
  -6   6  13      101.91       90.85      9.62 o 
  -5   6  13      180.32      184.57     11.15 o 
  -4   6  13      155.23      165.41      7.96 o 
  -3   6  13      120.38      121.41     11.74 o 
  -2   6  13      212.49      239.35     10.09 o 
  -1   6  13       13.36        9.63      6.00 o 
   0   6  13      243.49      230.79     15.05 o 
   1   6  13       16.88       24.46      8.02 o 
   2   6  13        9.40       10.95      8.46 o 
   3   6  13      298.32      349.95     72.17 o 
   4   6  13        2.80        7.51      6.57 o 
   5   6  13        1.22        3.77      6.93 o 
   6   6  13        8.67        4.56     16.48 o 
   7   6  13      180.40      264.29     46.31 o 
   8   6  13       39.39       28.29     21.95 o 
 -14   7  13       58.98       53.94     25.90 o 
 -13   7  13        9.32        7.11     13.51 o 
 -12   7  13       22.24        9.11     13.10 o 
 -11   7  13       48.31       28.13     16.99 o 
 -10   7  13       54.06       40.14     11.48 o 
  -9   7  13      207.99      222.60     14.05 o 
  -8   7  13        6.07        1.79      5.59 o 
  -7   7  13       21.22       20.60      9.82 o 
  -6   7  13        0.97        2.01      5.37 o 
  -5   7  13        6.78       -5.40      9.50 o 
  -4   7  13       65.81       73.33      8.26 o 
  -3   7  13      188.71      212.06     13.07 o 
  -2   7  13        6.26       17.65      8.78 o 
  -1   7  13        0.21       -2.96      4.75 o 
   0   7  13      327.48      397.37     17.93 o 
   1   7  13      333.84      496.17     29.25 o 
   2   7  13      163.69      168.08     26.26 o 
   3   7  13        0.61        1.87      7.48 o 
   4   7  13      276.75      449.11     49.02 o 
   5   7  13       41.72       25.60     26.97 o 
   6   7  13       34.34        9.15     13.31 o 
   7   7  13       26.17       17.57     23.37 o 
 -11   8  13       63.08       37.12     29.70 o 
 -10   8  13       24.61       22.52     13.48 o 
  -9   8  13       63.45       57.86     22.30 o 
  -8   8  13       28.50       34.63     15.56 o 
  -7   8  13       39.89       37.98     10.05 o 
  -6   8  13       58.69       65.47     11.78 o 
  -5   8  13        7.70       10.27      8.03 o 
  -4   8  13       48.62       33.09     16.22 o 
  -3   8  13       83.13       83.79     25.39 o 
  -2   8  13        0.79       -4.15      8.92 o 
  -1   8  13      222.03      283.28     29.47 o 
   0   8  13        6.77       -6.50     10.84 o 
   1   8  13       18.95       18.57      9.69 o 
   2   8  13       61.72       41.16     11.21 o 
   3   8  13      139.27       75.98     19.84 o 
  -5   9  13      144.27      103.61     20.08 o 
  -4   9  13      507.13      518.29     43.57 o 
  -3   9  13       39.57       12.35     14.97 o 
  -2   9  13        9.91        9.62     21.26 o 
 -18   0  14        2.59       11.40     17.82 o 
 -16   0  14      136.26      171.27     25.01 o 
 -14   0  14     1505.28     1672.84     90.45 o 
 -12   0  14       55.05       58.63     18.59 o 
 -10   0  14       17.40        5.63      7.51 o 
  -8   0  14      416.67      388.37     15.46 o 
  -6   0  14      260.24      229.54     17.45 o 
  -4   0  14       52.70       36.83      7.83 o 
  -2   0  14      291.47      328.58     14.42 o 
   0   0  14      110.25       83.05     11.50 o 
   2   0  14     1502.92     1518.98     51.88 o 
   4   0  14      632.41      659.23     39.07 o 
   6   0  14      561.72      589.59     31.15 o 
   8   0  14       81.39       70.99     26.02 o 
  10   0  14      234.34      293.57     36.42 o 
 -19   1  14        2.05        7.21     13.35 o 
 -18   1  14       20.00       13.06     19.34 o 
 -17   1  14      174.21      185.10     28.40 o 
 -16   1  14        0.00       -8.55     19.96 o 
 -15   1  14      224.31      242.70     34.49 o 
 -14   1  14      381.02      454.40     26.78 o 
 -13   1  14        1.24       -5.55      5.55 o 
 -12   1  14     1329.05     1388.28     47.72 o 
 -11   1  14       98.84       87.31     11.15 o 
 -10   1  14       35.22       34.58      4.64 o 
  -9   1  14        6.99       -0.25      2.97 o 
  -8   1  14       35.90       18.18      3.83 o 
  -7   1  14       20.66       19.79      4.75 o 
  -6   1  14      606.49      581.08     13.94 o 
  -5   1  14      407.06      424.90     11.38 o 
  -4   1  14      178.35      180.42      8.01 o 
  -3   1  14      158.60      137.14      7.51 o 
  -2   1  14       19.89       12.13      4.88 o 
  -1   1  14      493.83      474.65     14.27 o 
   0   1  14      164.58      138.09      8.16 o 
   1   1  14      924.48      995.80     27.73 o 
   2   1  14      304.06      307.49     12.06 o 
   3   1  14       33.46       26.30      6.96 o 
   4   1  14     1521.63     1527.13     43.26 o 
   5   1  14       83.06       77.15      7.12 o 
   6   1  14       90.23       94.06     16.74 o 
   7   1  14       46.66       29.26     12.49 o 
   8   1  14      261.41      231.81     20.36 o 
   9   1  14       65.76       41.03     15.18 o 
  10   1  14        3.40      -17.03     17.03 o 
  11   1  14        0.29       -2.22     18.98 o 
 -19   2  14       15.08       15.68     35.61 o 
 -18   2  14        3.41       20.70     14.37 o 
 -17   2  14       41.74       20.65     13.00 o 
 -16   2  14      432.21      447.50     40.39 o 
 -15   2  14       46.30       67.06      9.16 o 
 -14   2  14        4.52        1.61      6.79 o 
 -13   2  14       31.18       23.99      6.79 o 
 -12   2  14      543.42      623.93     22.08 o 
 -11   2  14      564.47      619.80     20.99 o 
 -10   2  14      798.35      857.15     23.05 o 
  -9   2  14       39.73       28.24      3.48 o 
  -8   2  14      363.06      385.33     11.83 o 
  -7   2  14      649.28      678.37     18.33 o 
  -6   2  14      559.12      561.47     15.52 o 
  -5   2  14       47.93       45.36      8.43 o 
  -4   2  14        0.02        5.15      4.13 o 
  -3   2  14     1061.48     1038.29     23.76 o 
  -2   2  14     1181.67     1215.86     27.04 o 
  -1   2  14       15.21       17.70      5.64 o 
   0   2  14      250.32      243.02     10.75 o 
   1   2  14     1846.06     1920.65     39.79 o 
   2   2  14        8.71        6.61      5.91 o 
   3   2  14      778.41      898.61     25.00 o 
   4   2  14      396.76      381.50     22.00 o 
   5   2  14      222.43      210.26     11.93 o 
   6   2  14       27.86       31.59      6.22 o 
   7   2  14       59.43       37.88     23.37 o 
   8   2  14        0.17       -6.74     27.71 o 
   9   2  14        0.68      -12.72     12.72 o 
  10   2  14      209.24      264.31     29.56 o 
  11   2  14        0.13       -8.77     30.97 o 
 -18   3  14       65.59       41.84     19.51 o 
 -17   3  14       38.63       35.42     17.74 o 
 -16   3  14       46.44       82.81     20.62 o 
 -15   3  14        0.67       -2.21      6.61 o 
 -14   3  14       14.75       10.07     10.00 o 
 -13   3  14       23.44       27.57      9.45 o 
 -12   3  14       95.88      107.74      8.55 o 
 -11   3  14      113.57      103.57     11.73 o 
 -10   3  14      143.07      119.15      8.63 o 
  -9   3  14      289.22      262.15      9.25 o 
  -8   3  14      299.79      314.41     12.15 o 
  -7   3  14      247.97      247.57     10.28 o 
  -6   3  14      187.83      193.72     10.99 o 
  -5   3  14      479.41      489.62     13.15 o 
  -4   3  14      157.76      120.78      7.17 o 
  -3   3  14      410.57      378.94     23.01 o 
  -2   3  14      115.10       86.20      7.00 o 
  -1   3  14        8.89        7.25      4.37 o 
   0   3  14      522.73      575.00     15.15 o 
   1   3  14     1252.34     1258.00     26.69 o 
   2   3  14      132.46      143.21      8.30 o 
   3   3  14     1086.48     1159.34     34.03 o 
   4   3  14      147.79      111.31     15.79 o 
   5   3  14       63.36       71.47      9.60 o 
   6   3  14      105.19      100.13     19.81 o 
   7   3  14        0.83       -0.20     11.79 o 
   8   3  14      190.99      178.27     18.05 o 
   9   3  14        3.07      -10.74     10.74 o 
  10   3  14      441.65      519.92     39.31 o 
  11   3  14       20.25       -7.66     26.61 o 
 -18   4  14        9.13       -1.57     15.05 o 
 -17   4  14       53.59       46.13     11.59 o 
 -16   4  14       33.50       39.79     12.07 o 
 -15   4  14       36.71       39.48     10.26 o 
 -14   4  14       67.51       76.74     24.09 o 
 -13   4  14       28.44       19.79      9.35 o 
 -12   4  14      545.11      567.32     23.40 o 
 -11   4  14      287.90      306.62     15.80 o 
 -10   4  14       22.03       15.33      6.86 o 
  -9   4  14      762.52      782.08     36.99 o 
  -8   4  14      560.05      532.83     13.94 o 
  -7   4  14       80.79       77.01      5.97 o 
  -6   4  14     1412.77     1496.26     29.54 o 
  -5   4  14      190.21      181.01      8.03 o 
  -4   4  14        0.76        9.78      4.34 o 
  -3   4  14        8.48        2.85      5.20 o 
  -2   4  14        8.46        6.31      4.96 o 
  -1   4  14     1205.66     1339.09     29.98 o 
   0   4  14      481.11      521.04     17.76 o 
   1   4  14     1074.47     1127.51     27.23 o 
   2   4  14      577.50      608.81     20.45 o 
   3   4  14      519.45      587.70     20.77 o 
   4   4  14      167.98      146.93     11.86 o 
   5   4  14       10.00        6.01      6.97 o 
   6   4  14        7.70       11.12      6.60 o 
   7   4  14       17.11       12.04     10.60 o 
   8   4  14        1.17       17.54     12.39 o 
   9   4  14       14.10       15.62     14.37 o 
  10   4  14        3.14        0.26     15.17 o 
 -17   5  14       24.62       -0.87      9.57 o 
 -16   5  14       25.76       13.32     11.45 o 
 -15   5  14       19.68       12.77     12.12 o 
 -14   5  14      314.02      322.97     34.40 o 
 -13   5  14      110.74      115.93     18.95 o 
 -12   5  14       15.96       17.22      9.20 o 
 -11   5  14      301.17      337.83     19.93 o 
 -10   5  14       43.28       32.52      5.99 o 
  -9   5  14      437.85      446.99     16.33 o 
  -8   5  14      249.71      269.27     15.20 o 
  -7   5  14        0.43        4.05      5.30 o 
  -6   5  14      556.47      583.68     16.38 o 
  -5   5  14     1045.42     1187.48     24.79 o 
  -4   5  14        3.98       -1.03      5.57 o 
  -3   5  14      504.58      545.80     14.59 o 
  -2   5  14       23.01        4.96      4.72 o 
  -1   5  14      194.53      170.60     16.02 o 
   0   5  14      289.78      259.36     12.25 o 
   1   5  14      832.53      936.66     36.92 o 
   2   5  14      138.31      126.35     10.40 o 
   3   5  14      125.14       94.98     10.16 o 
   4   5  14       13.57       24.79     13.25 o 
   5   5  14      146.12      138.80     17.98 o 
   6   5  14       19.72        5.79      9.92 o 
   7   5  14        0.56        6.97     15.24 o 
   8   5  14      413.83      527.76     34.23 o 
   9   5  14       16.34      -10.74     14.86 o 
 -15   6  14       48.80       44.04     22.84 o 
 -14   6  14      444.32      502.85     25.45 o 
 -13   6  14        5.29        2.83      8.21 o 
 -12   6  14      303.84      335.09     18.67 o 
 -11   6  14      166.84      168.36     13.96 o 
 -10   6  14       15.66       14.10      7.36 o 
  -9   6  14        0.84        4.32      6.16 o 
  -8   6  14        8.99        6.90      4.29 o 
  -7   6  14       54.81       60.03     10.55 o 
  -6   6  14        7.41        3.28      7.11 o 
  -5   6  14      184.73      221.79     14.03 o 
  -4   6  14        8.36        6.52      5.18 o 
  -3   6  14       20.30       21.47      6.12 o 
  -2   6  14       17.27       18.32      5.75 o 
  -1   6  14        9.59       11.81      5.93 o 
   0   6  14        7.01       -2.82      9.39 o 
   1   6  14       92.51       85.12     15.80 o 
   2   6  14        0.34        9.54      8.19 o 
   3   6  14      371.97      572.93     65.94 o 
   4   6  14      201.55      248.42     18.05 o 
   5   6  14        0.03      -13.20     13.20 o 
   6   6  14       87.49       74.73     20.40 o 
   7   6  14        1.18        1.95     33.47 o 
 -13   7  14       36.80       30.64     21.41 o 
 -12   7  14        0.59        1.44     24.53 o 
 -11   7  14       17.91       10.04     14.34 o 
 -10   7  14       22.42       27.51     19.33 o 
  -9   7  14       59.59       67.39     13.95 o 
  -8   7  14      108.60      113.22     15.34 o 
  -7   7  14        3.13        0.73      5.64 o 
  -6   7  14       11.48        1.24      6.41 o 
  -5   7  14        1.89       -2.19     13.98 o 
  -4   7  14        5.01       -4.33      6.13 o 
  -3   7  14      132.01      127.38     11.47 o 
  -2   7  14      134.72      172.36     12.55 o 
  -1   7  14        1.19       -8.07      8.13 o 
   0   7  14        8.13       12.76      8.29 o 
   1   7  14       13.76       22.98      9.69 o 
   2   7  14        1.32       -3.72      8.00 o 
   3   7  14        2.22        0.48      7.49 o 
   4   7  14       11.32        6.07      7.13 o 
   5   7  14       20.72       14.90     13.15 o 
   6   7  14       50.84       36.96     13.83 o 
 -11   8  14      155.26      155.21     21.37 o 
 -10   8  14        4.94       10.59     16.99 o 
  -9   8  14       88.00       77.48     14.61 o 
  -8   8  14        6.65      -10.28     10.28 o 
  -7   8  14       25.88        2.81     10.73 o 
  -6   8  14        2.95       -9.41      9.41 o 
  -5   8  14        0.00       -1.15      8.49 o 
  -4   8  14       28.05       22.73     13.13 o 
  -3   8  14        1.61       -2.78     13.36 o 
  -2   8  14      136.24      170.12     29.41 o 
  -1   8  14        0.05       -4.71     12.07 o 
   0   8  14       11.21       14.00     23.31 o 
   1   8  14        0.95        6.54     13.16 o 
   2   8  14        2.07        6.18     21.32 o 
 -19   0  15       71.17       19.96     23.52 o 
 -17   0  15       90.32       68.49     19.25 o 
 -15   0  15      288.95      275.30     35.06 o 
 -13   0  15       12.24        4.99     18.59 o 
 -11   0  15       98.08       83.11     16.46 o 
  -9   0  15      218.55      218.29     12.02 o 
  -7   0  15        8.29        1.53      4.91 o 
  -5   0  15      594.12      610.35     17.71 o 
  -3   0  15       75.13       71.21     12.49 o 
  -1   0  15       24.44       25.02      6.35 o 
   1   0  15      315.18      258.31     21.43 o 
   3   0  15     3084.43     3298.87    146.76 o 
   5   0  15      994.52     1092.75     67.35 o 
   7   0  15      229.55      201.78     27.45 o 
   9   0  15      696.63      988.75     80.27 o 
 -19   1  15       68.80      108.58     24.03 o 
 -18   1  15      287.84      236.52     25.01 o 
 -17   1  15       84.78       78.33     35.29 o 
 -16   1  15       79.38       79.36     21.77 o 
 -15   1  15       41.50       37.51     12.12 o 
 -14   1  15      148.02      104.58     14.94 o 
 -13   1  15      584.46      599.94     28.91 o 
 -12   1  15      158.59      144.50     14.97 o 
 -11   1  15       42.38       24.05     10.65 o 
 -10   1  15      259.85      268.03      9.25 o 
  -9   1  15      309.07      319.30     16.53 o 
  -8   1  15        9.55        7.19      4.14 o 
  -7   1  15      257.83      234.21      8.50 o 
  -6   1  15     1007.12     1056.76     29.96 o 
  -5   1  15       18.72        7.33      4.31 o 
  -4   1  15      211.82      200.93      8.07 o 
  -3   1  15        3.71        0.26      4.63 o 
  -2   1  15       16.33       14.19      5.23 o 
  -1   1  15       63.17       67.80      6.69 o 
   0   1  15      696.06      712.02     18.94 o 
   1   1  15      140.71      138.21      9.26 o 
   2   1  15     1001.45     1155.32     40.18 o 
   3   1  15      313.71      284.26     21.04 o 
   4   1  15      282.89      267.23     15.24 o 
   5   1  15        0.02       -5.38      5.38 o 
   6   1  15       79.52       84.77      8.86 o 
   7   1  15      459.47      495.18     48.68 o 
   8   1  15       31.44       42.12     16.63 o 
   9   1  15       68.31       77.08     14.80 o 
  10   1  15       16.44       26.60     14.53 o 
  11   1  15        2.02       14.61     20.19 o 
 -19   2  15       93.79       93.20     32.73 o 
 -18   2  15      297.14      299.07     49.62 o 
 -17   2  15        1.45       -2.30     11.75 o 
 -16   2  15       11.73       -2.41     12.99 o 
 -15   2  15        0.21        0.13      7.46 o 
 -14   2  15       88.57       83.63      9.65 o 
 -13   2  15      708.20      791.08     37.73 o 
 -12   2  15       53.85       48.18      9.70 o 
 -11   2  15        6.74       -3.15      5.12 o 
 -10   2  15       34.53       27.34      6.39 o 
  -9   2  15        0.13       -0.69      3.65 o 
  -8   2  15        3.52       -2.44      5.65 o 
  -7   2  15       12.12        5.89      3.93 o 
  -6   2  15      349.80      352.14     11.99 o 
  -5   2  15      738.70      730.32     18.77 o 
  -4   2  15      345.65      368.96     19.79 o 
  -3   2  15      230.49      241.36     10.28 o 
  -2   2  15      560.29      592.69     24.00 o 
  -1   2  15      761.28      742.72     19.19 o 
   0   2  15      813.66      849.91     24.05 o 
   1   2  15       30.41       21.84      8.82 o 
   2   2  15      186.54      173.61     11.14 o 
   3   2  15      562.10      570.44     21.84 o 
   4   2  15      680.14      759.15     27.01 o 
   5   2  15       53.71       42.22      7.55 o 
   6   2  15        1.59        4.83      7.78 o 
   7   2  15       10.95      -15.30     20.61 o 
   8   2  15       10.74        0.90     11.15 o 
   9   2  15       21.25       14.98     15.64 o 
  10   2  15       26.92       33.55     14.34 o 
 -18   3  15       40.27       19.91     32.25 o 
 -17   3  15        4.55       -5.36     11.01 o 
 -16   3  15        6.00       -0.73      8.55 o 
 -15   3  15       17.03        4.94      7.79 o 
 -14   3  15        1.77        0.87      7.55 o 
 -13   3  15        0.02       18.28      9.19 o 
 -12   3  15       49.92       62.90     10.81 o 
 -11   3  15       72.83       77.31     14.08 o 
 -10   3  15      426.53      436.09     21.58 o 
  -9   3  15      146.15      125.02      8.63 o 
  -8   3  15     1124.52     1238.19     23.69 o 
  -7   3  15      292.56      274.39     10.10 o 
  -6   3  15       12.30        8.81      5.33 o 
  -5   3  15      351.85      335.33     11.46 o 
  -4   3  15     1139.31     1194.47     26.90 o 
  -3   3  15      165.76      163.71      8.73 o 
  -2   3  15      496.69      487.56     15.22 o 
  -1   3  15       40.80       41.86      8.93 o 
   0   3  15      162.00      137.50     11.04 o 
   1   3  15       34.12       21.29      7.28 o 
   2   3  15     1098.03     1130.07     31.69 o 
   3   3  15      170.66      189.50     18.13 o 
   4   3  15      314.55      326.27     32.24 o 
   5   3  15       10.32       17.67     11.54 o 
   6   3  15      318.54      357.03     33.93 o 
   7   3  15        1.08        7.85     10.66 o 
   8   3  15        0.44        2.08     42.02 o 
   9   3  15        9.02       15.74     14.41 o 
  10   3  15       92.21      105.39     19.72 o 
 -17   4  15       28.94       39.95     12.02 o 
 -16   4  15       16.48        9.56     10.31 o 
 -15   4  15       12.76       16.43      8.64 o 
 -14   4  15        8.64       11.40      7.68 o 
 -13   4  15        0.17       10.39      7.77 o 
 -12   4  15        1.43        9.83      8.70 o 
 -11   4  15       79.21       80.72      8.94 o 
 -10   4  15       39.23       33.85      4.79 o 
  -9   4  15     1574.86     1729.46     38.41 o 
  -8   4  15       72.46       75.35      8.17 o 
  -7   4  15      376.21      382.61     13.05 o 
  -6   4  15      368.68      355.90     11.27 o 
  -5   4  15      383.42      386.24     13.15 o 
  -4   4  15       17.72       12.88      5.59 o 
  -3   4  15      481.82      475.95     17.87 o 
  -2   4  15      992.92     1116.12     28.87 o 
  -1   4  15       68.70       58.47      7.13 o 
   0   4  15      513.81      535.38     27.99 o 
   1   4  15       49.79       34.95     10.01 o 
   2   4  15      133.59      107.31     15.33 o 
   3   4  15      303.54      256.04     28.55 o 
   4   4  15      291.86      314.23     16.80 o 
   5   4  15       79.10       92.28     14.42 o 
   6   4  15        3.96       -6.38     10.15 o 
   7   4  15       28.16       26.43     13.94 o 
   8   4  15       13.29       14.25     17.71 o 
   9   4  15       43.28       60.42     17.88 o 
 -16   5  15        0.10       10.57     10.11 o 
 -15   5  15      363.17      386.89     21.81 o 
 -14   5  15       16.40       19.49     11.35 o 
 -13   5  15      353.22      419.59     19.90 o 
 -12   5  15      289.24      357.10     34.15 o 
 -11   5  15       26.65       19.83      9.00 o 
 -10   5  15      192.77      184.36     21.80 o 
  -9   5  15      154.87      141.22     11.12 o 
  -8   5  15       18.31       14.29      7.03 o 
  -7   5  15      100.96       75.29      8.20 o 
  -6   5  15       31.72       16.26      5.92 o 
  -5   5  15       44.15       42.54      6.12 o 
  -4   5  15       15.83       10.35      5.68 o 
  -3   5  15       60.19       57.94      6.91 o 
  -2   5  15      184.90      208.26     22.71 o 
  -1   5  15      352.21      376.82     17.77 o 
   0   5  15        0.28       -7.24      7.24 o 
   1   5  15       42.45       48.95     10.24 o 
   2   5  15       79.64       67.97     11.93 o 
   3   5  15        6.33       10.07      9.13 o 
   4   5  15        2.00       10.27     10.15 o 
   5   5  15        8.74        9.01      8.93 o 
   6   5  15       53.09       61.30     17.88 o 
   7   5  15       90.82      114.93     19.70 o 
   8   5  15       40.41       63.02     16.69 o 
 -15   6  15      145.63      115.53     17.47 o 
 -14   6  15       23.56       12.04      9.57 o 
 -13   6  15        3.61        6.14     12.07 o 
 -12   6  15       14.39       11.50      9.69 o 
 -11   6  15       50.19       73.06     14.71 o 
 -10   6  15        0.38       -2.01      7.24 o 
  -9   6  15      417.46      494.43     22.57 o 
  -8   6  15      390.23      367.60     14.69 o 
  -7   6  15      322.38      340.58     17.74 o 
  -6   6  15       78.06       68.41      8.81 o 
  -5   6  15      150.72      156.21     14.45 o 
  -4   6  15       15.05       28.37     11.78 o 
  -3   6  15        0.02       -3.32      6.02 o 
  -2   6  15       27.98        6.44      9.11 o 
  -1   6  15      398.22      451.43     29.69 o 
   0   6  15       17.81       19.46      8.52 o 
   1   6  15      120.75      134.42     19.13 o 
   2   6  15       35.33       15.15     16.78 o 
   3   6  15       35.18       29.43     18.09 o 
   4   6  15        7.45        3.48     15.39 o 
   5   6  15       10.77       15.87     22.93 o 
   6   6  15       78.18      103.42     15.02 o 
 -13   7  15        6.73        1.43     17.05 o 
 -12   7  15       46.62       53.87     16.26 o 
 -11   7  15      129.85      130.69     17.73 o 
 -10   7  15        0.87       -0.71     15.34 o 
  -9   7  15       55.43       48.21     11.94 o 
  -8   7  15        0.13       13.63     15.68 o 
  -7   7  15       24.65       15.27      6.93 o 
  -6   7  15       65.45       83.50     12.94 o 
  -5   7  15       47.44       32.96     14.49 o 
  -4   7  15        0.94       -7.51     15.66 o 
  -3   7  15       68.99       69.42      8.48 o 
  -2   7  15       91.08       66.70     12.43 o 
  -1   7  15       41.68       37.30      7.96 o 
   0   7  15       61.40       64.26     10.43 o 
   1   7  15        5.00       12.10     11.84 o 
   2   7  15       52.26       55.75     13.01 o 
   3   7  15       36.10       29.79      9.57 o 
   4   7  15       14.01       36.65     17.20 o 
 -10   8  15        5.76       -2.09     13.62 o 
  -9   8  15        4.17       -3.75     13.85 o 
  -8   8  15       99.30       85.02     15.56 o 
  -7   8  15       29.99      -14.65     16.87 o 
  -6   8  15        6.09        1.31     16.63 o 
  -5   8  15        4.21      -11.03     13.27 o 
  -4   8  15       33.09        7.47     13.01 o 
  -3   8  15        8.32        2.36     18.92 o 
  -2   8  15        3.52       -2.79     16.75 o 
  -1   8  15        8.80       -6.72     17.58 o 
   0   8  15        2.14       28.72     14.10 o 
 -18   0  16        3.70       23.52     21.38 o 
 -16   0  16      326.01      310.79     24.54 o 
 -14   0  16        2.90       18.65     15.09 o 
 -12   0  16       57.06       33.03     20.14 o 
 -10   0  16      943.62      980.70     82.49 o 
  -8   0  16      882.78      906.49     33.68 o 
  -6   0  16      132.51      133.93     13.74 o 
  -4   0  16       54.07       24.04      8.15 o 
  -2   0  16      188.72      189.77     13.54 o 
   0   0  16     1920.22     2195.96     75.32 o 
   2   0  16       40.03       43.54     14.49 o 
   4   0  16       47.96       37.60     20.20 o 
   6   0  16      367.53      316.76     32.33 o 
   8   0  16       14.55       44.31     21.09 o 
  10   0  16       46.79       16.87     22.45 o 
 -19   1  16       36.34       15.68     29.16 o 
 -18   1  16       19.31       20.10     26.02 o 
 -17   1  16        0.27       -7.66     13.53 o 
 -16   1  16      234.93      232.08     22.39 o 
 -15   1  16       91.85       78.65     16.81 o 
 -14   1  16      148.77      130.79     15.73 o 
 -13   1  16      217.75      200.76     18.25 o 
 -12   1  16       27.09       15.15     11.80 o 
 -11   1  16      467.60      491.68     48.71 o 
 -10   1  16       78.81       67.96      6.03 o 
  -9   1  16       43.59       39.56      5.24 o 
  -8   1  16       50.41       41.87      7.24 o 
  -7   1  16       38.50       36.72      4.93 o 
  -6   1  16      708.19      760.31     17.62 o 
  -5   1  16      269.11      301.30      9.95 o 
  -4   1  16      746.59      763.97     18.39 o 
  -3   1  16     1549.66     1620.23     34.75 o 
  -2   1  16      819.82      782.80     24.28 o 
  -1   1  16     1382.74     1321.63     51.51 o 
   0   1  16      543.85      554.70     18.15 o 
   1   1  16      256.63      239.41     28.29 o 
   2   1  16      376.09      435.37     22.50 o 
   3   1  16       49.17       43.26     12.47 o 
   4   1  16      258.46      243.11     14.58 o 
   5   1  16       75.26       71.91      8.28 o 
   6   1  16        0.77      -12.92     12.92 o 
   7   1  16        2.80        0.01     11.97 o 
   8   1  16       38.78       52.43     25.81 o 
   9   1  16       99.66       95.15     17.36 o 
  10   1  16      108.93      115.95     30.06 o 
 -18   2  16       17.83       35.81     26.70 o 
 -17   2  16        0.84        7.00     11.78 o 
 -16   2  16        0.05       -8.37     26.37 o 
 -15   2  16       13.42        6.74      7.16 o 
 -14   2  16       90.98       99.39     22.37 o 
 -13   2  16       70.71       65.20     10.85 o 
 -12   2  16      192.88      201.77     14.20 o 
 -11   2  16        0.78       10.39     10.83 o 
 -10   2  16      136.42      126.26      6.50 o 
  -9   2  16      341.77      325.14     11.28 o 
  -8   2  16      710.89      772.41     21.61 o 
  -7   2  16        7.13        0.74      3.64 o 
  -6   2  16      477.03      489.09     14.62 o 
  -5   2  16      152.26      149.23     12.23 o 
  -4   2  16      503.41      474.49     14.83 o 
  -3   2  16      284.05      256.89     13.48 o 
  -2   2  16       88.72       65.93      7.10 o 
  -1   2  16      131.44      124.41     10.78 o 
   0   2  16        3.79        7.79      7.42 o 
   1   2  16      861.14      898.04     35.43 o 
   2   2  16        4.93       13.41      7.00 o 
   3   2  16      185.16      170.43     12.56 o 
   4   2  16       92.95       76.75     10.27 o 
   5   2  16      188.62      156.44     12.96 o 
   6   2  16       31.81       18.92     12.08 o 
   7   2  16       14.71       13.27     12.18 o 
   8   2  16       67.44       63.75     27.35 o 
   9   2  16        3.47       15.78     15.93 o 
 -18   3  16       38.89       35.96     23.32 o 
 -17   3  16      164.89      167.96     20.21 o 
 -16   3  16        0.78       10.93     10.78 o 
 -15   3  16       49.28       55.10      9.99 o 
 -14   3  16       73.87       73.56      9.59 o 
 -13   3  16      198.17      204.14     13.92 o 
 -12   3  16      471.70      518.66     21.88 o 
 -11   3  16       10.29       19.52      7.17 o 
 -10   3  16      295.15      295.57     12.71 o 
  -9   3  16      144.03      128.25      8.90 o 
  -8   3  16      743.26      846.30     18.88 o 
  -7   3  16      143.73      124.08      9.21 o 
  -6   3  16      421.82      417.39     15.55 o 
  -5   3  16       83.03       55.80      7.30 o 
  -4   3  16       15.87        6.64      5.69 o 
  -3   3  16      272.71      252.42     18.51 o 
  -2   3  16      475.46      512.35     23.67 o 
  -1   3  16     1734.34     1786.13     49.97 o 
   0   3  16      205.23      238.67     14.18 o 
   1   3  16       10.81       20.94      6.96 o 
   2   3  16      139.60      148.40     11.98 o 
   3   3  16       17.42       16.78      7.89 o 
   4   3  16       32.79       27.32      9.02 o 
   5   3  16       13.86        9.41     11.39 o 
   6   3  16      217.14      263.10     24.07 o 
   7   3  16       55.75       37.69     24.53 o 
   8   3  16        5.42      -14.09     14.09 o 
   9   3  16       13.86       17.90     14.55 o 
 -17   4  16       28.35        1.35     17.11 o 
 -16   4  16       24.50       -1.90     10.16 o 
 -15   4  16        0.32       21.10      9.12 o 
 -14   4  16       39.00       35.25     10.95 o 
 -13   4  16       23.49       21.49      9.40 o 
 -12   4  16        1.16        7.59      8.02 o 
 -11   4  16      109.17      102.83     19.04 o 
 -10   4  16        3.51       -0.37      6.48 o 
  -9   4  16       24.79       28.80      6.85 o 
  -8   4  16      399.24      427.70     15.85 o 
  -7   4  16       14.88       11.41      6.58 o 
  -6   4  16      192.72      173.73     17.11 o 
  -5   4  16       58.94       49.76      8.79 o 
  -4   4  16        5.23        8.41      6.27 o 
  -3   4  16      938.35     1009.98     28.76 o 
  -2   4  16       27.21       23.02      8.78 o 
  -1   4  16      826.96      982.67     48.20 o 
   0   4  16       87.55       50.47      8.23 o 
   1   4  16      243.42      211.43     14.53 o 
   2   4  16      509.59      486.83     50.74 o 
   3   4  16       15.91       17.99      9.85 o 
   4   4  16        4.18        3.64      9.07 o 
   5   4  16       35.57       11.56     15.35 o 
   6   4  16       26.00       21.86     16.27 o 
   7   4  16      139.90      125.53     30.03 o 
   8   4  16       59.33       84.53     18.78 o 
 -16   5  16       29.95       38.63     13.98 o 
 -15   5  16      305.42      367.09     21.66 o 
 -14   5  16       14.89       15.86     12.82 o 
 -13   5  16       26.53       19.34      9.51 o 
 -12   5  16      177.75      177.54     17.50 o 
 -11   5  16       71.90       61.16      9.76 o 
 -10   5  16       47.04       37.28     12.61 o 
  -9   5  16      125.78      120.04     11.17 o 
  -8   5  16       48.85       41.25      7.77 o 
  -7   5  16        3.37        4.06      9.71 o 
  -6   5  16       55.52       63.25      8.77 o 
  -5   5  16       16.27        0.04      9.84 o 
  -4   5  16        6.70       10.49      5.43 o 
  -3   5  16       11.20       13.19      7.04 o 
  -2   5  16        0.06       -2.70      7.86 o 
  -1   5  16       29.90       22.41      7.81 o 
   0   5  16       48.63       39.53     10.45 o 
   1   5  16      112.79      145.92     18.81 o 
   2   5  16       10.09       15.31     20.76 o 
   3   5  16      106.73      107.23     24.00 o 
   4   5  16       25.16       -6.40     17.94 o 
   5   5  16        0.37        6.17     11.97 o 
   6   5  16       61.92       59.80     14.14 o 
   7   5  16        0.02       -6.22     14.90 o 
 -14   6  16       18.07       10.76      8.65 o 
 -13   6  16       27.37       23.54      9.67 o 
 -12   6  16       91.72      110.85     21.93 o 
 -11   6  16       52.02       44.12     10.45 o 
 -10   6  16        5.55       -1.72      8.23 o 
  -9   6  16        9.06       16.27     12.77 o 
  -8   6  16       55.43       36.42     10.70 o 
  -7   6  16      112.93       97.52     20.63 o 
  -6   6  16       22.82       12.39      6.64 o 
  -5   6  16       24.71       24.38      8.45 o 
  -4   6  16      166.67      181.70     13.51 o 
  -3   6  16        5.08       21.97      8.60 o 
  -2   6  16      135.85      146.55     14.77 o 
  -1   6  16       14.06        2.82      9.11 o 
   0   6  16        1.80      -10.37     19.24 o 
   1   6  16        0.90       12.26     12.75 o 
   2   6  16       99.71      123.15     46.99 o 
   3   6  16       56.78       88.23     16.45 o 
   4   6  16       11.11       -1.28     14.60 o 
   5   6  16       71.83      122.63     36.47 o 
 -12   7  16       25.01       16.03     13.45 o 
 -11   7  16       28.85       11.43     12.90 o 
 -10   7  16        6.87        1.56     16.60 o 
  -9   7  16      123.73      124.23     20.35 o 
  -8   7  16       25.61       20.64     12.55 o 
  -7   7  16        1.69       -9.51     14.49 o 
  -6   7  16       21.50        6.85     15.92 o 
  -5   7  16       81.49       87.63     19.40 o 
  -4   7  16       29.27       21.24     12.38 o 
  -3   7  16        1.23        3.55      8.69 o 
  -2   7  16       74.52       82.50     14.14 o 
  -1   7  16      105.03      127.80     14.66 o 
   0   7  16      111.02      155.46     39.89 o 
   1   7  16       17.85       -9.06     11.85 o 
   2   7  16        0.05       -2.79     14.79 o 
   3   7  16        0.07       -6.06     17.25 o 
  -8   8  16       28.53        5.70     14.52 o 
  -7   8  16        0.10      -11.45     11.45 o 
  -6   8  16        3.61        1.73     11.38 o 
  -5   8  16       11.88       18.99     16.37 o 
  -4   8  16      239.24      283.14     25.34 o 
  -3   8  16        5.63        9.03     16.27 o 
  -2   8  16        2.78       24.75     12.54 o 
  -1   8  16       78.89       50.25     20.26 o 
 -17   0  17        4.72       12.18     18.59 o 
 -15   0  17       46.28       47.40     17.94 o 
 -13   0  17      784.99      897.30     59.89 o 
 -11   0  17      525.24      527.37     38.94 o 
  -9   0  17      266.07      250.64     14.40 o 
  -7   0  17        0.30       20.96      8.35 o 
  -5   0  17     2595.35     2823.64    110.47 o 
  -3   0  17       26.22       30.74      9.43 o 
  -1   0  17       11.04        5.64      8.63 o 
   1   0  17     1329.04     1341.71     74.66 o 
   3   0  17      108.41       79.78     17.35 o 
   5   0  17      119.72      133.01     24.53 o 
   7   0  17       10.87       28.87     19.72 o 
   9   0  17        4.00      -25.30     25.30 o 
 -18   1  17        2.60      -13.97     15.85 o 
 -17   1  17      100.82       69.27     19.24 o 
 -16   1  17      105.01       89.44     17.98 o 
 -15   1  17       26.94       17.46     14.29 o 
 -14   1  17      199.27      203.17     20.26 o 
 -13   1  17       30.99       37.04     11.94 o 
 -12   1  17      791.32      916.36     38.61 o 
 -11   1  17       69.39       51.02     10.46 o 
 -10   1  17       10.30        8.86      4.71 o 
  -9   1  17       36.36       33.63      8.74 o 
  -8   1  17       58.77       51.30      7.61 o 
  -7   1  17      522.17      525.32     16.36 o 
  -6   1  17        1.66        5.91      5.76 o 
  -5   1  17      282.08      255.33     13.06 o 
  -4   1  17       35.21       40.48      8.60 o 
  -3   1  17        0.32        5.69      5.48 o 
  -2   1  17       15.07       15.56      7.23 o 
  -1   1  17      696.00      725.44     24.71 o 
   0   1  17      818.53      857.85     38.48 o 
   1   1  17      198.43      208.91     16.06 o 
   2   1  17       47.10       60.37     12.88 o 
   3   1  17      125.29      108.13     15.03 o 
   4   1  17       21.94        7.12     10.52 o 
   5   1  17        0.68        1.96     10.35 o 
   6   1  17       24.14        5.63     12.94 o 
   7   1  17      170.57      171.23     20.31 o 
   8   1  17       34.36       28.05     19.15 o 
   9   1  17       34.99       17.95     16.93 o 
 -18   2  17        0.10       13.24     18.13 o 
 -17   2  17      292.17      370.75     36.99 o 
 -16   2  17       27.25       24.32     13.53 o 
 -15   2  17      312.71      329.23     33.16 o 
 -14   2  17      929.44     1013.91     70.10 o 
 -13   2  17       17.19        9.92     10.39 o 
 -12   2  17       98.78       69.04     12.93 o 
 -11   2  17       21.49       21.25      5.72 o 
 -10   2  17       93.72       64.11      5.83 o 
  -9   2  17      103.55       84.75      8.86 o 
  -8   2  17       15.01        6.13      5.43 o 
  -7   2  17      228.65      251.52     12.76 o 
  -6   2  17       78.71       58.15      7.13 o 
  -5   2  17        2.10       -6.03      6.31 o 
  -4   2  17     1058.86     1096.96     28.75 o 
  -3   2  17       39.51       38.75      7.24 o 
  -2   2  17      434.62      464.85     19.31 o 
  -1   2  17      197.44      222.69     16.24 o 
   0   2  17        1.27       -3.61      8.00 o 
   1   2  17      736.04      729.12     40.97 o 
   2   2  17        0.35       -7.89      7.89 o 
   3   2  17       12.72       27.23     15.21 o 
   4   2  17       15.71       13.57      8.13 o 
   5   2  17       83.42       81.03     18.06 o 
   6   2  17        4.28      -13.84     13.84 o 
   7   2  17       65.20       43.69     15.30 o 
   8   2  17      172.05      214.13     24.30 o 
 -17   3  17       19.84       17.06     14.59 o 
 -16   3  17        3.05        1.43     24.77 o 
 -15   3  17       33.23       16.23     13.37 o 
 -14   3  17       38.34       38.17      8.71 o 
 -13   3  17       28.67       36.17      8.97 o 
 -12   3  17       11.79        6.66      6.99 o 
 -11   3  17      242.19      287.36     14.97 o 
 -10   3  17      127.71      112.61     10.09 o 
  -9   3  17      234.87      237.98     14.26 o 
  -8   3  17       99.76       79.07     11.98 o 
  -7   3  17      406.36      423.53     18.13 o 
  -6   3  17      108.94       97.90     11.07 o 
  -5   3  17     2285.15     2441.48     66.96 o 
  -4   3  17      169.97      154.57     10.63 o 
  -3   3  17       16.60       13.29      8.59 o 
  -2   3  17      289.13      282.86     19.31 o 
  -1   3  17      820.90      871.74     49.90 o 
   0   3  17       80.59       95.32     18.00 o 
   1   3  17      710.62      800.31     30.40 o 
   2   3  17       60.15       45.53      9.41 o 
   3   3  17       79.15       66.87     11.44 o 
   4   3  17       45.13       26.41     13.11 o 
   5   3  17       85.74       90.50     14.56 o 
   6   3  17       10.93       18.75     17.61 o 
   7   3  17       32.71       21.66     14.00 o 
   8   3  17        3.99        8.82     16.28 o 
 -16   4  17       52.10       36.39     14.51 o 
 -15   4  17      126.08      140.82     23.95 o 
 -14   4  17        2.65       10.38     10.81 o 
 -13   4  17        0.32        6.22      8.92 o 
 -12   4  17       52.45       34.96     13.62 o 
 -11   4  17      127.99      149.82     19.02 o 
 -10   4  17        4.95       -2.56      7.41 o 
  -9   4  17      252.88      228.16     19.68 o 
  -8   4  17        7.77       14.13     12.29 o 
  -7   4  17       11.90       12.26      6.25 o 
  -6   4  17      260.02      239.14     14.19 o 
  -5   4  17        0.05        3.45      8.95 o 
  -4   4  17       65.13       56.94     14.16 o 
  -3   4  17       49.82       37.12      8.31 o 
  -2   4  17      491.30      482.54     35.67 o 
  -1   4  17       36.85       36.92      9.20 o 
   0   4  17       69.60       63.88      9.64 o 
   1   4  17       23.68       22.16     10.45 o 
   2   4  17      253.58      227.79     20.35 o 
   3   4  17        6.85       33.95     21.95 o 
   4   4  17        1.84        2.26     11.11 o 
   5   4  17       29.97       39.19     14.49 o 
   6   4  17        0.02       13.53     14.21 o 
   7   4  17        0.87      -13.82     13.82 o 
 -15   5  17      538.95      623.23     41.02 o 
 -14   5  17       20.35       19.56     29.64 o 
 -13   5  17        0.35        9.81     16.34 o 
 -12   5  17       48.41       31.18     11.73 o 
 -11   5  17        0.40       -6.35      9.34 o 
 -10   5  17        4.77       -2.25      7.81 o 
  -9   5  17      137.40      125.92     11.15 o 
  -8   5  17        1.95        0.93      8.64 o 
  -7   5  17       16.40        1.24      7.48 o 
  -6   5  17        1.71       -3.78      7.47 o 
  -5   5  17        0.68       -8.03      8.24 o 
  -4   5  17        7.88       -9.91     12.03 o 
  -3   5  17       10.54        3.50      9.47 o 
  -2   5  17       89.13       91.64     13.94 o 
  -1   5  17      138.13      165.98     16.16 o 
   0   5  17        3.82       14.38     12.40 o 
   1   5  17       14.53       20.54     30.35 o 
   2   5  17        9.74       25.18     16.87 o 
   3   5  17        5.13       -2.56     10.04 o 
   4   5  17       48.52       47.94     55.33 o 
   5   5  17        2.17       28.94     17.43 o 
   6   5  17       13.13       13.75     13.61 o 
 -14   6  17       12.19       30.73     13.33 o 
 -13   6  17        1.79       19.82     13.62 o 
 -12   6  17      105.44      106.26     13.46 o 
 -11   6  17       82.93       72.23     14.59 o 
 -10   6  17        4.11        6.90      7.44 o 
  -9   6  17      115.26      150.12     24.10 o 
  -8   6  17        2.07        2.03     10.32 o 
  -7   6  17      168.78      159.08     15.87 o 
  -6   6  17        7.53       13.73      8.30 o 
  -5   6  17       10.99        5.73      8.01 o 
  -4   6  17      136.04      133.91     18.55 o 
  -3   6  17      152.81      176.83     16.01 o 
  -2   6  17        1.20      -13.66     26.88 o 
  -1   6  17       87.57       77.43     18.53 o 
   0   6  17        1.78      -15.30     20.88 o 
   1   6  17        4.72        2.99     11.63 o 
   2   6  17        1.74       -5.56      9.38 o 
   3   6  17       81.13       91.41     25.57 o 
   4   6  17        0.30       -4.75     13.67 o 
 -11   7  17       10.19        8.43     17.32 o 
 -10   7  17        0.50      -10.13     13.27 o 
  -9   7  17        0.01       10.18     14.50 o 
  -8   7  17       26.28       25.18     15.98 o 
  -7   7  17       42.88       12.92     13.63 o 
  -6   7  17       34.98      -16.40     16.40 o 
  -5   7  17       57.50       34.51     23.94 o 
  -4   7  17      117.57       97.03     19.95 o 
  -3   7  17       83.33       87.76     25.28 o 
  -2   7  17       16.86       28.63     16.75 o 
  -1   7  17      106.21       76.16     20.97 o 
   0   7  17        3.24        2.08     14.02 o 
   1   7  17       21.73       26.67     17.58 o 
   2   7  17        0.27       -3.50     16.21 o 
 -18   0  18       70.91       47.22     30.77 o 
 -16   0  18     1368.02     1529.87    110.28 o 
 -14   0  18       85.77       80.08     21.62 o 
 -12   0  18        0.01      -10.10     13.72 o 
 -10   0  18       20.55       17.99      8.26 o 
  -8   0  18      134.68      125.80     12.66 o 
  -6   0  18      195.66      196.96     15.02 o 
  -4   0  18     1299.56     1449.04     79.00 o 
  -2   0  18       26.60       -1.71     22.81 o 
   0   0  18       18.72       29.52     19.90 o 
   2   0  18       49.08       43.54     15.86 o 
   4   0  18      328.21      335.52     33.52 o 
   6   0  18      234.62      311.99     40.76 o 
   8   0  18       16.23       -3.50     28.87 o 
 -18   1  18       95.27       83.48     20.96 o 
 -17   1  18      114.36       97.65     18.76 o 
 -16   1  18       17.59        4.05     15.33 o 
 -15   1  18        0.00      -19.45     19.45 o 
 -14   1  18       47.05       30.34     14.54 o 
 -13   1  18        7.79        8.61     10.67 o 
 -12   1  18       10.87       21.72     13.17 o 
 -11   1  18        0.15       -4.13     11.00 o 
 -10   1  18       33.14       26.85     14.34 o 
  -9   1  18       75.16       70.64      8.66 o 
  -8   1  18      899.85      950.91     30.23 o 
  -7   1  18       36.44       39.93      6.13 o 
  -6   1  18       51.72       22.29      7.97 o 
  -5   1  18       91.04       80.44      9.04 o 
  -4   1  18      516.06      519.28     18.73 o 
  -3   1  18      465.95      475.92     19.88 o 
  -2   1  18      236.60      212.42     17.53 o 
  -1   1  18      417.20      381.84     22.59 o 
   0   1  18      333.76      324.15     27.63 o 
   1   1  18      107.67       86.22     18.83 o 
   2   1  18      394.75      351.29     23.41 o 
   3   1  18        0.08       16.47     11.37 o 
   4   1  18      152.41      203.81     21.10 o 
   5   1  18        0.09      -16.34     16.34 o 
   6   1  18       18.13       -2.44     12.67 o 
   7   1  18       32.15        5.47     19.73 o 
   8   1  18       10.95       30.76     21.84 o 
 -17   2  18      178.74      192.16     36.18 o 
 -16   2  18       64.72       33.18     14.92 o 
 -15   2  18        2.96       10.66     14.43 o 
 -14   2  18       17.23       23.17     14.21 o 
 -13   2  18       23.25       24.84     13.48 o 
 -12   2  18        1.62       -1.03     10.00 o 
 -11   2  18      634.00      627.69     24.35 o 
 -10   2  18     1031.53     1211.26     69.34 o 
  -9   2  18      998.59     1083.90     35.12 o 
  -8   2  18      379.70      375.03     25.08 o 
  -7   2  18      286.38      284.74     16.30 o 
  -6   2  18      356.80      295.12     13.27 o 
  -5   2  18      471.69      472.84     24.15 o 
  -4   2  18      197.02      153.74     11.86 o 
  -3   2  18      312.72      323.74     20.04 o 
  -2   2  18      564.81      635.91     27.77 o 
  -1   2  18      415.30      350.90     21.36 o 
   0   2  18      126.33      119.80     15.49 o 
   1   2  18       26.78       18.30     17.40 o 
   2   2  18      162.64      159.58     14.47 o 
   3   2  18        4.02      -18.92     18.92 o 
   4   2  18       81.77       55.33     15.55 o 
   5   2  18       78.01       80.52     26.40 o 
   6   2  18      167.92      191.53     30.77 o 
   7   2  18        2.23        1.60     15.86 o 
 -17   3  18        1.74       -3.57     23.19 o 
 -16   3  18       79.21       62.39     17.07 o 
 -15   3  18      175.63      188.91     16.61 o 
 -14   3  18        8.61       13.12     18.38 o 
 -13   3  18       43.90       50.53     14.13 o 
 -12   3  18       29.98       37.49      8.75 o 
 -11   3  18       19.43       12.38     13.36 o 
 -10   3  18      407.59      473.16     26.43 o 
  -9   3  18        0.12       -6.10     10.57 o 
  -8   3  18       48.43       49.69      8.28 o 
  -7   3  18      473.45      515.72     26.42 o 
  -6   3  18      226.90      250.64     17.87 o 
  -5   3  18      284.59      366.45     48.04 o 
  -4   3  18       10.00        6.51     12.32 o 
  -3   3  18      247.41      183.03     17.41 o 
  -2   3  18        7.79        9.68      9.98 o 
  -1   3  18      349.90      307.35     46.50 o 
   0   3  18        0.24       -1.70      7.91 o 
   1   3  18        1.24       -8.71     13.90 o 
   2   3  18       20.07       13.68      9.58 o 
   3   3  18      142.64      142.61     34.13 o 
   4   3  18      115.05      104.91     18.41 o 
   5   3  18       19.48       19.48     14.72 o 
   6   3  18       59.92       87.98     18.57 o 
   7   3  18       72.85       81.94     27.71 o 
 -16   4  18       50.60       45.86     21.68 o 
 -15   4  18       28.93       39.33     23.55 o 
 -14   4  18      129.48      135.11     17.81 o 
 -13   4  18       65.64       63.31     13.75 o 
 -12   4  18       13.38        6.12      9.42 o 
 -11   4  18        0.40       -2.66      8.84 o 
 -10   4  18        1.87       -1.80     10.04 o 
  -9   4  18       66.34       71.62     10.37 o 
  -8   4  18        0.65       -6.46      8.34 o 
  -7   4  18       22.44       14.62     17.02 o 
  -6   4  18       94.05       93.27     16.51 o 
  -5   4  18      116.09      140.06     24.15 o 
  -4   4  18        0.02        1.43     17.73 o 
  -3   4  18      182.36      183.96     14.97 o 
  -2   4  18      134.18      152.95     13.64 o 
  -1   4  18      152.51      156.20     14.80 o 
   0   4  18       10.49       10.54      7.62 o 
   1   4  18        0.23       -9.03      9.03 o 
   2   4  18       46.60       22.13     12.27 o 
   3   4  18       16.41       25.48     16.45 o 
   4   4  18        0.49       10.65     19.39 o 
   5   4  18      176.70      271.94     72.15 o 
   6   4  18        0.32        2.77     13.06 o 
 -15   5  18        0.09       -0.26     14.11 o 
 -14   5  18       39.10       55.03     12.03 o 
 -13   5  18      504.34      611.19     32.91 o 
 -12   5  18      322.80      359.14     20.47 o 
 -11   5  18        2.21       -9.24      9.24 o 
 -10   5  18        2.77       -2.91     11.65 o 
  -9   5  18       11.29        2.36      9.43 o 
  -8   5  18      112.54      107.06     10.77 o 
  -7   5  18      115.47      120.03     18.25 o 
  -6   5  18        4.46       -4.18      8.79 o 
  -5   5  18       63.57       79.87     23.34 o 
  -4   5  18       48.46       25.74     10.87 o 
  -3   5  18       15.45       29.11     12.43 o 
  -2   5  18        0.62       -3.84     12.00 o 
  -1   5  18       82.56       95.49     28.36 o 
   0   5  18        0.10       -8.45     10.61 o 
   1   5  18        0.99       -6.75     13.50 o 
   2   5  18      103.45      121.47     29.40 o 
   3   5  18       23.67       13.37     13.30 o 
   4   5  18        0.02        1.40     18.17 o 
   5   5  18       55.93       88.89     33.23 o 
 -13   6  18       47.07       71.94     20.75 o 
 -12   6  18       35.40       15.91      9.73 o 
 -11   6  18        4.98        3.87     10.42 o 
 -10   6  18        0.12       22.22     11.77 o 
  -9   6  18        4.98        1.37      9.55 o 
  -8   6  18      148.23      146.16     14.63 o 
  -7   6  18        1.11       -5.11      9.58 o 
  -6   6  18       11.50        5.89      8.23 o 
  -5   6  18       23.50       14.54      8.36 o 
  -4   6  18       82.93       94.73     14.30 o 
  -3   6  18       63.13       80.63     16.22 o 
  -2   6  18        6.07       -3.89     11.49 o 
  -1   6  18        0.27       -6.95      8.97 o 
   0   6  18       50.10       51.35     13.31 o 
   1   6  18       56.52       78.94     16.90 o 
   2   6  18       44.06       63.11     29.61 o 
   3   6  18        1.63       28.19     14.07 o 
 -10   7  18       41.07       14.36     16.93 o 
  -9   7  18        7.02      -11.61     12.40 o 
  -8   7  18        0.36      -13.11     14.49 o 
  -7   7  18       11.10       -1.86     13.15 o 
  -6   7  18        9.02        3.94     13.89 o 
  -5   7  18        0.18      -12.97     12.97 o 
  -4   7  18      272.52      337.92     27.35 o 
  -3   7  18        8.10       10.45     16.04 o 
  -2   7  18       17.35       30.71     16.75 o 
  -1   7  18       76.41       83.76     22.33 o 
   0   7  18       25.56       25.90     18.89 o 
 -17   0  19        2.18       58.98     31.66 o 
 -15   0  19        1.56      -10.81     18.77 o 
 -13   0  19      524.42      501.46     39.17 o 
 -11   0  19      272.12      271.85     34.70 o 
  -9   0  19      117.20       88.48     29.05 o 
  -7   0  19      828.15      855.81     37.05 o 
  -5   0  19      582.93      617.03     28.76 o 
  -3   0  19      104.76       84.01     24.06 o 
  -1   0  19       10.27       -5.46     18.53 o 
   1   0  19       24.09       22.04     17.17 o 
   3   0  19       58.99       35.40     25.01 o 
   5   0  19       68.59       44.85     29.40 o 
   7   0  19      141.29      192.89     37.31 o 
 -17   1  19      157.33      144.90     41.44 o 
 -16   1  19        2.78        5.14     14.36 o 
 -15   1  19       19.68       21.41     16.30 o 
 -14   1  19      248.81      193.54     21.85 o 
 -13   1  19       35.17       17.90     12.24 o 
 -12   1  19      279.91      320.87     25.29 o 
 -11   1  19       34.31       50.90     16.34 o 
 -10   1  19      111.57      106.23     13.11 o 
  -9   1  19      378.58      387.69     23.24 o 
  -8   1  19        5.86        5.37      6.96 o 
  -7   1  19        2.96       -1.81      7.38 o 
  -6   1  19       23.89       11.45      7.13 o 
  -5   1  19      115.40       65.88     14.34 o 
  -4   1  19      222.89      178.63     19.65 o 
  -3   1  19       16.47       -3.14      8.05 o 
  -2   1  19      127.07      109.58     13.61 o 
  -1   1  19       41.46       44.23     12.12 o 
   0   1  19      300.79      323.42     22.27 o 
   1   1  19        8.38        2.86     14.14 o 
   2   1  19       90.98       70.80     13.19 o 
   3   1  19      160.95      128.09     35.26 o 
   4   1  19       32.06       26.64     22.54 o 
   5   1  19       10.32       34.77     15.26 o 
   6   1  19        4.96       -2.99     22.12 o 
   7   1  19       20.96        9.49     19.89 o 
 -17   2  19       42.71       30.17     17.04 o 
 -16   2  19      398.07      429.46     34.31 o 
 -15   2  19       10.77      -18.03     49.86 o 
 -14   2  19        6.86        7.38     13.92 o 
 -13   2  19       89.97      124.82     38.73 o 
 -12   2  19        0.01        3.07     11.36 o 
 -11   2  19       61.97       61.87     18.44 o 
 -10   2  19      184.58      195.05     19.01 o 
  -9   2  19      291.71      282.65     23.23 o 
  -8   2  19      142.14      143.58     12.32 o 
  -7   2  19      361.93      397.70     18.03 o 
  -6   2  19      944.80     1224.40     54.93 o 
  -5   2  19       81.72       70.06     11.77 o 
  -4   2  19        1.46       -5.25     10.31 o 
  -3   2  19      269.63      253.34     20.53 o 
  -2   2  19      227.39      204.49     17.59 o 
  -1   2  19       32.99       42.20     18.71 o 
   0   2  19       62.27       40.76     13.87 o 
   1   2  19       10.43       27.73     13.51 o 
   2   2  19       26.03       48.38     15.39 o 
   3   2  19       14.58       16.99     13.82 o 
   4   2  19        2.84        3.40     14.77 o 
   5   2  19       59.51       38.53     24.29 o 
   6   2  19       36.89       32.54     15.10 o 
 -16   3  19        2.52       15.83     14.13 o 
 -15   3  19       45.68       50.31     21.26 o 
 -14   3  19      460.39      486.78     43.89 o 
 -13   3  19      199.04      184.50     23.45 o 
 -12   3  19       67.73       64.13     15.39 o 
 -11   3  19       72.89       69.85     15.11 o 
 -10   3  19      212.88      183.48     17.90 o 
  -9   3  19        4.67        3.11     11.81 o 
  -8   3  19      252.51      243.09     19.21 o 
  -7   3  19       20.26       12.86      7.52 o 
  -6   3  19      416.12      418.14     24.49 o 
  -5   3  19       61.36       40.07     16.13 o 
  -4   3  19      123.52       95.02     14.30 o 
  -3   3  19      322.03      305.84     27.57 o 
  -2   3  19      259.16      216.50     22.46 o 
  -1   3  19       24.76       13.75     13.84 o 
   0   3  19        2.44       -6.38      9.67 o 
   1   3  19      146.26      179.93     22.31 o 
   2   3  19        9.63       26.33     13.57 o 
   3   3  19        2.34       31.29     17.22 o 
   4   3  19       21.61        2.45     13.33 o 
   5   3  19       87.17      132.80     32.14 o 
   6   3  19       41.24       57.14     17.66 o 
 -15   4  19        1.64        5.63     16.44 o 
 -14   4  19       56.03       43.91     11.84 o 
 -13   4  19        4.20       -6.12     13.19 o 
 -12   4  19       77.77       78.44     13.36 o 
 -11   4  19       25.13        9.22     10.31 o 
 -10   4  19       23.46       37.50     18.44 o 
  -9   4  19        0.02       -5.25      8.94 o 
  -8   4  19        0.26       -4.09     12.36 o 
  -7   4  19      147.53      131.10     18.36 o 
  -6   4  19       38.43       27.42      9.71 o 
  -5   4  19       53.93       36.48     12.24 o 
  -4   4  19      238.22      206.52     24.87 o 
  -3   4  19      412.70      510.05     30.80 o 
  -2   4  19      136.85      185.32     26.08 o 
  -1   4  19      197.02      240.67     33.45 o 
   0   4  19       11.21       23.74     11.14 o 
   1   4  19       11.46       15.46     13.32 o 
   2   4  19       57.69       48.17     16.13 o 
   3   4  19       96.64      112.79     19.52 o 
   4   4  19       13.76       17.18     15.65 o 
   5   4  19        1.25        2.47     18.43 o 
 -14   5  19       10.74       21.46     16.11 o 
 -13   5  19       31.31       46.66     12.60 o 
 -12   5  19      306.90      356.76     21.38 o 
 -11   5  19       71.19       54.51     12.89 o 
 -10   5  19       79.54       99.72     11.82 o 
  -9   5  19       63.73       59.95     11.89 o 
  -8   5  19      105.65      124.81     13.54 o 
  -7   5  19      144.60      181.05     20.61 o 
  -6   5  19       90.11      128.28     17.30 o 
  -5   5  19       77.18       95.86     15.62 o 
  -4   5  19        0.26       10.92     11.34 o 
  -3   5  19      258.39      262.86     38.44 o 
  -2   5  19       57.81       34.44     25.69 o 
  -1   5  19       61.13       57.00     25.36 o 
   0   5  19        8.35       -2.82     12.32 o 
   1   5  19       35.80       39.66     13.70 o 
   2   5  19       88.52      102.99     26.79 o 
   3   5  19       19.81       -1.77     15.41 o 
 -12   6  19        1.24       16.87     10.58 o 
 -11   6  19        1.83      -11.97     11.97 o 
 -10   6  19        1.57       -5.21      8.76 o 
  -9   6  19       10.22       12.21      9.28 o 
  -8   6  19       28.66       37.12     11.01 o 
  -7   6  19       10.24        6.66     10.96 o 
  -6   6  19       17.69       12.09      9.04 o 
  -5   6  19        0.64       -8.77      8.77 o 
  -4   6  19        1.39      -11.78     13.17 o 
  -3   6  19      106.33      184.10     56.37 o 
  -2   6  19        0.08        3.06     13.84 o 
  -1   6  19       11.09       22.88     17.14 o 
   0   6  19        6.49       -4.06     11.04 o 
   1   6  19        7.96       35.10     16.42 o 
  -7   7  19       30.01       21.15     19.78 o 
  -6   7  19        0.37       26.03     14.95 o 
  -5   7  19       31.15       18.18     18.18 o 
  -4   7  19      118.55      117.80     28.57 o 
  -3   7  19       66.42       33.38     25.78 o 
 -16   0  20        0.43       -8.67     20.97 o 
 -14   0  20      204.32      203.96     30.48 o 
 -12   0  20        2.81       10.16     17.40 o 
 -10   0  20       35.14       44.67     22.33 o 
  -8   0  20      104.05       71.23     17.82 o 
  -6   0  20      292.16      263.19     30.90 o 
  -4   0  20      112.20       86.44     18.00 o 
  -2   0  20       28.30       36.29     15.09 o 
   0   0  20       84.46       53.46     19.19 o 
   2   0  20       21.75       31.06     25.54 o 
   4   0  20       19.02       41.82     20.19 o 
 -17   1  20      151.75      103.61     29.53 o 
 -16   1  20        8.49        2.59     18.38 o 
 -15   1  20        1.98       -8.70     23.85 o 
 -14   1  20       83.29       91.80     19.45 o 
 -13   1  20      101.37      104.15     20.94 o 
 -12   1  20      254.75      308.31     43.02 o 
 -11   1  20       14.23        2.31     13.25 o 
 -10   1  20       84.65       86.92     16.73 o 
  -9   1  20      256.30      253.33     19.93 o 
  -8   1  20      305.04      240.87     14.46 o 
  -7   1  20       22.78        7.97     10.15 o 
  -6   1  20        1.51       -1.90      9.58 o 
  -5   1  20       60.67       40.62     15.00 o 
  -4   1  20       26.47       27.19     14.14 o 
  -3   1  20       20.10       20.54     14.27 o 
  -2   1  20       23.20      -11.34     26.46 o 
  -1   1  20      376.20      416.85     38.51 o 
   0   1  20        0.90      -11.95     11.95 o 
   1   1  20        2.32       -3.58     11.13 o 
   2   1  20        0.00      -15.69     28.42 o 
   3   1  20       10.73       27.99     28.33 o 
   4   1  20       27.88       45.44     15.03 o 
   5   1  20       77.71       98.64     22.51 o 
   6   1  20        2.22       46.21     22.39 o 
 -16   2  20       51.66       74.63     20.75 o 
 -15   2  20       10.22       17.04     14.92 o 
 -14   2  20        0.49       -0.73     12.79 o 
 -13   2  20        3.59       33.84     18.30 o 
 -12   2  20      205.48      233.23     31.85 o 
 -11   2  20       15.09        9.15     16.84 o 
 -10   2  20       18.11       14.42     12.73 o 
  -9   2  20        3.94       -5.16     17.19 o 
  -8   2  20      127.51      118.72     14.79 o 
  -7   2  20        3.28       11.92     12.57 o 
  -6   2  20      383.48      353.21     22.54 o 
  -5   2  20        0.64        8.60     15.80 o 
  -4   2  20      361.66      391.66     24.30 o 
  -3   2  20        1.67        2.58     14.54 o 
  -2   2  20      111.92       96.71     15.61 o 
  -1   2  20       22.27       34.22     13.34 o 
   0   2  20       49.04       48.76     16.31 o 
   1   2  20        6.60        1.54     29.64 o 
   2   2  20       13.84       -1.01     15.92 o 
   3   2  20       32.39       19.45     15.21 o 
   4   2  20        0.13        9.16     14.67 o 
   5   2  20      205.19      278.70     27.55 o 
 -16   3  20        2.30       15.62     27.68 o 
 -15   3  20       46.29       55.16     35.85 o 
 -14   3  20      118.59       79.37     22.69 o 
 -13   3  20        9.72       30.47     18.47 o 
 -12   3  20        5.25      -17.75     23.34 o 
 -11   3  20      203.48      217.78     22.65 o 
 -10   3  20      293.21      306.08     23.87 o 
  -9   3  20       42.37       36.81     13.59 o 
  -8   3  20       97.90      127.78     18.17 o 
  -7   3  20        0.11       20.33     12.57 o 
  -6   3  20       37.68       46.18     15.58 o 
  -5   3  20      190.81      183.77     20.00 o 
  -4   3  20      321.95      292.02     38.09 o 
  -3   3  20       15.99       -5.95     11.73 o 
  -2   3  20       10.28        3.43     26.43 o 
  -1   3  20        1.09      -14.41     14.41 o 
   0   3  20        7.85       12.10     12.81 o 
   1   3  20        5.36        3.10     12.20 o 
   2   3  20      120.86      173.53     51.21 o 
   3   3  20       20.66        9.00     20.28 o 
   4   3  20        2.50       10.21     16.30 o 
 -14   4  20       97.08      105.65     19.00 o 
 -13   4  20       89.71      101.37     32.82 o 
 -12   4  20      108.54      111.46     39.65 o 
 -11   4  20        0.21       27.29     14.01 o 
 -10   4  20       27.85       35.72     16.75 o 
  -9   4  20        0.69       10.72     13.27 o 
  -8   4  20       25.04       29.84     10.97 o 
  -7   4  20       10.24       15.18     12.17 o 
  -6   4  20       91.47       81.75     21.12 o 
  -5   4  20      346.73      364.53     24.66 o 
  -4   4  20      373.26      429.15     34.11 o 
  -3   4  20        2.52       -8.35      8.97 o 
  -2   4  20      159.04      188.84     17.77 o 
  -1   4  20        5.61        2.23     12.60 o 
   0   4  20       28.42       33.47     20.85 o 
   1   4  20       96.14      120.11     19.01 o 
   2   4  20       15.62       20.94     28.63 o 
   3   4  20        8.34       -0.62     15.78 o 
 -13   5  20      108.39      133.22     14.25 o 
 -12   5  20        3.82       -5.78      9.67 o 
 -11   5  20        7.64       -9.78      9.78 o 
 -10   5  20       27.19       24.85     20.70 o 
  -9   5  20        0.00       -9.73     14.97 o 
  -8   5  20        1.48       13.45     13.15 o 
  -7   5  20       21.95       29.63     13.83 o 
  -6   5  20        3.36       17.55     15.13 o 
  -5   5  20       31.94       67.06     13.69 o 
  -4   5  20      331.20      438.08     64.33 o 
  -3   5  20       93.06      111.24     20.58 o 
  -2   5  20      122.07      149.96     44.67 o 
  -1   5  20       16.44       27.83     23.34 o 
   0   5  20        3.22        8.06     12.17 o 
   1   5  20       29.61       28.80     25.10 o 
   2   5  20       15.29       23.63     13.69 o 
 -10   6  20       18.27       10.47     20.17 o 
  -9   6  20       40.19       67.35     11.87 o 
  -8   6  20       12.10       24.23     18.53 o 
  -7   6  20       54.71       54.59     27.62 o 
  -6   6  20        3.45        6.36     18.35 o 
  -5   6  20       41.65       36.97     16.75 o 
  -4   6  20       27.97       45.57     36.77 o 
  -3   6  20        8.05       -3.50     17.40 o 
  -2   6  20       42.17       44.25     33.86 o 
  -1   6  20        0.57        5.04     10.63 o 
 -15   0  21        2.77        0.00     31.24 o 
 -13   0  21      132.26      144.00     29.11 o 
 -11   0  21       32.83       38.37     18.83 o 
  -9   0  21      292.75      309.29     34.41 o 
  -7   0  21       15.43        9.15     16.22 o 
  -5   0  21       27.62       60.35     24.29 o 
  -3   0  21      208.38      231.84     29.53 o 
  -1   0  21      144.63      177.04     30.77 o 
   1   0  21      151.03      131.23     26.79 o 
   3   0  21        7.22       -6.95     20.14 o 
 -16   1  21       38.78       71.30     68.28 o 
 -15   1  21        2.25      -12.23     21.31 o 
 -14   1  21       25.58       15.65     18.98 o 
 -13   1  21        1.15       -9.63     14.58 o 
 -12   1  21      116.32      116.71     22.54 o 
 -11   1  21       86.07       67.76     14.48 o 
 -10   1  21      123.67      100.38     15.34 o 
  -9   1  21      163.46      127.89     31.61 o 
  -8   1  21       38.37       43.74     13.84 o 
  -7   1  21      185.82      190.43     18.63 o 
  -6   1  21        1.73       10.65     11.53 o 
  -5   1  21       38.47       26.82     13.32 o 
  -4   1  21       23.71       18.35     15.83 o 
  -3   1  21       96.29       72.42     13.57 o 
  -2   1  21      130.62      107.53     15.71 o 
  -1   1  21       47.25       30.16     13.36 o 
   0   1  21       12.52        2.42     23.28 o 
   1   1  21        4.14       -0.05     11.15 o 
   2   1  21      167.80      124.32     18.55 o 
   3   1  21       26.59       15.53     22.48 o 
   4   1  21       12.13       -6.19     19.90 o 
 -15   2  21       72.75      103.32     46.18 o 
 -14   2  21        3.06       25.37     14.34 o 
 -13   2  21       55.37       52.80     15.01 o 
 -12   2  21        2.44       20.05     14.88 o 
 -11   2  21       54.15       35.87     13.70 o 
 -10   2  21      174.49      158.45     20.73 o 
  -9   2  21       81.34       90.37     13.96 o 
  -8   2  21       10.05      -13.11     13.11 o 
  -7   2  21        1.95        7.72     11.46 o 
  -6   2  21        4.70       13.45     10.67 o 
  -5   2  21       30.13       12.70     11.82 o 
  -4   2  21       19.75       24.74     15.79 o 
  -3   2  21       83.06       66.38     14.26 o 
  -2   2  21        1.64       -4.65     12.35 o 
  -1   2  21       69.31       80.06     28.96 o 
   0   2  21       14.88       58.88     39.05 o 
   1   2  21        2.35       -2.29     11.89 o 
   2   2  21       16.36       21.54     14.01 o 
   3   2  21        5.51       27.15     14.90 o 
   4   2  21       15.38       14.55     27.68 o 
 -15   3  21        2.28      -16.80     22.39 o 
 -14   3  21       86.75       85.71     24.56 o 
 -13   3  21       92.81       92.60     45.86 o 
 -12   3  21       13.49       -2.79     16.87 o 
 -11   3  21        0.44       -0.68     12.44 o 
 -10   3  21      128.55      108.39     16.65 o 
  -9   3  21       31.90       27.84     14.14 o 
  -8   3  21        1.76        4.48     17.08 o 
  -7   3  21      312.36      392.60     41.12 o 
  -6   3  21        5.59       -0.69     13.02 o 
  -5   3  21       21.00       12.67     11.67 o 
  -4   3  21        0.58       -2.67     10.87 o 
  -3   3  21       85.69       94.32     15.80 o 
  -2   3  21       78.67       42.88     23.82 o 
  -1   3  21        0.10      -13.97     13.97 o 
   0   3  21       13.53        8.62     20.43 o 
   1   3  21        0.15       -4.02     11.95 o 
   2   3  21       78.41       80.41     16.53 o 
   3   3  21       34.49       39.64     17.53 o 
 -13   4  21       52.27       35.00     19.78 o 
 -12   4  21      113.80       99.52     18.00 o 
 -11   4  21       53.47       45.22     14.65 o 
 -10   4  21       36.95       36.81     51.47 o 
  -9   4  21       61.40       71.17     14.06 o 
  -8   4  21       62.34       95.02     16.69 o 
  -7   4  21        7.05        5.01     12.49 o 
  -6   4  21       73.59       72.74     13.81 o 
  -5   4  21        1.15        7.81     12.29 o 
  -4   4  21        0.05       -3.21     19.15 o 
  -3   4  21        0.07      -14.82     14.82 o 
  -2   4  21       13.78       -7.66     10.76 o 
  -1   4  21      479.77      575.12     36.45 o 
   0   4  21        0.38       11.53     17.89 o 
   1   4  21      102.10       91.97     17.83 o 
   2   4  21        3.82       28.50     19.53 o 
 -11   5  21       24.84       18.56     13.38 o 
 -10   5  21       26.97       26.68     15.41 o 
  -9   5  21        4.83       -6.19     11.73 o 
  -8   5  21       58.26       47.82     15.06 o 
  -7   5  21       49.62       42.83     15.24 o 
  -6   5  21       77.03       81.43     28.10 o 
  -5   5  21       40.06       53.17     12.82 o 
  -4   5  21        2.03       -3.09     12.29 o 
  -3   5  21       41.89       49.02     17.43 o 
  -2   5  21        7.14       -2.24     14.02 o 
  -1   5  21        3.14      -15.80     17.79 o 
   0   5  21       35.00       22.11     16.13 o 
  -7   6  21       69.15       93.09     36.74 o 
  -6   6  21       33.14       47.60     13.61 o 
  -5   6  21       79.14       71.94     18.08 o 
 -14   0  22        3.89       -0.71     29.16 o 
 -12   0  22       29.30       -2.20     18.89 o 
 -10   0  22        0.18       35.93     20.85 o 
  -8   0  22        8.29       26.91     16.99 o 
  -6   0  22       63.25       44.55     16.69 o 
  -4   0  22      383.10      355.33     35.06 o 
  -2   0  22       51.34       18.41     18.41 o 
   0   0  22       46.31        6.83     26.02 o 
   2   0  22       23.16       60.05     31.06 o 
 -15   1  22        0.05        6.77     15.18 o 
 -14   1  22        4.80       14.81     15.86 o 
 -13   1  22       49.66       39.89     21.73 o 
 -12   1  22       90.99       91.84     17.01 o 
 -11   1  22       26.57       20.50     15.33 o 
 -10   1  22      402.23      524.48     33.27 o 
  -9   1  22       38.30       13.53     14.19 o 
  -8   1  22       25.22        1.70     12.91 o 
  -7   1  22       44.27       28.41     16.57 o 
  -6   1  22       97.21       82.79     14.01 o 
  -5   1  22       58.09       43.67     14.61 o 
  -4   1  22       17.37       15.48     11.84 o 
  -3   1  22      127.66      152.44     19.07 o 
  -2   1  22      125.09      125.24     21.48 o 
  -1   1  22        4.10        6.45     12.07 o 
   0   1  22        0.05       12.61     15.15 o 
   1   1  22       84.32       70.34     16.98 o 
   2   1  22       38.55       21.83     32.22 o 
   3   1  22       55.64       19.36     21.44 o 
 -14   2  22      274.27      313.61     39.04 o 
 -13   2  22       11.17        8.00     14.00 o 
 -12   2  22       19.98       47.51     20.28 o 
 -11   2  22       45.80       39.47     39.26 o 
 -10   2  22       87.71      100.72     21.20 o 
  -9   2  22       25.98       19.91     22.66 o 
  -8   2  22       99.15       63.84     16.20 o 
  -7   2  22      217.48      192.46     19.85 o 
  -6   2  22       81.09       49.41     13.12 o 
  -5   2  22       41.26       12.90     35.64 o 
  -4   2  22       70.90       48.62     14.32 o 
  -3   2  22        9.39        6.97     12.52 o 
  -2   2  22        0.86        5.01     12.94 o 
  -1   2  22       42.43       46.22     15.21 o 
   0   2  22       39.45       16.55     18.63 o 
   1   2  22        2.45       -1.24     13.36 o 
   2   2  22       80.57       90.19     37.66 o 
 -13   3  22        3.51        7.65     36.68 o 
 -12   3  22       19.04       18.95     14.35 o 
 -11   3  22      151.29       85.07     28.58 o 
 -10   3  22       30.30       22.02     13.69 o 
  -9   3  22       83.29       77.17     16.43 o 
  -8   3  22       61.50       96.39     34.72 o 
  -7   3  22        4.07        3.72     12.58 o 
  -6   3  22      167.18      211.46     39.51 o 
  -5   3  22       49.23       46.45     17.11 o 
  -4   3  22      335.98      384.80     28.43 o 
  -3   3  22        4.01       -0.70     22.45 o 
  -2   3  22      128.88      103.10     16.54 o 
  -1   3  22       12.92       -9.85     14.92 o 
   0   3  22      122.92      128.03     23.38 o 
   1   3  22       63.51       60.68     18.94 o 
 -12   4  22        0.67        7.16     14.66 o 
 -11   4  22      128.06      153.08     21.30 o 
 -10   4  22       51.62       39.90     17.16 o 
  -9   4  22       43.00       58.32     16.17 o 
  -8   4  22        3.33      -23.25     35.16 o 
  -7   4  22      130.05      127.89     18.52 o 
  -6   4  22      102.65      106.95     16.40 o 
  -5   4  22       86.21       87.34     16.65 o 
  -4   4  22        0.02       16.86     13.23 o 
  -3   4  22       33.80       48.76     13.47 o 
  -2   4  22       31.53       29.49     32.34 o 
  -1   4  22       42.36       43.14     15.01 o 
   0   4  22        0.54       11.24     18.73 o 
  -9   5  22       27.50       26.61     16.54 o 
  -8   5  22       32.36       19.08     13.69 o 
  -7   5  22      194.67      242.80     23.70 o 
  -6   5  22       21.51       26.07     13.48 o 
  -5   5  22        5.89      -13.99     13.99 o 
  -4   5  22       16.59       15.48     15.13 o 
  -3   5  22        1.07       -2.56     30.86 o 
 -13   0  23      604.12      921.94     66.40 o 
 -11   0  23        4.71      -13.72     28.15 o 
  -9   0  23        0.44        9.98     19.24 o 
  -7   0  23       72.84       55.30     26.61 o 
  -5   0  23      785.24     1015.22     80.10 o 
  -3   0  23        2.38      -12.29     17.76 o 
  -1   0  23      210.08      172.59     30.72 o 
   1   0  23       35.62       45.32     23.34 o 
 -14   1  23      188.73      202.89     35.53 o 
 -13   1  23      112.51      107.86     36.44 o 
 -12   1  23        6.35       -4.73     19.27 o 
 -11   1  23      161.07      148.79     21.98 o 
 -10   1  23      175.71      144.27     47.20 o 
  -9   1  23       58.21       44.67     16.74 o 
  -8   1  23       27.77       38.90     15.77 o 
  -7   1  23       29.35       39.46     13.33 o 
  -6   1  23        0.05       -3.04     15.26 o 
  -5   1  23      103.39       97.99     21.05 o 
  -4   1  23        9.21      -12.30     12.44 o 
  -3   1  23      109.86      119.90     21.71 o 
  -2   1  23       13.73       33.50     14.43 o 
  -1   1  23       13.42       10.80     18.76 o 
   0   1  23        4.68       17.62     27.14 o 
   1   1  23       31.63        9.56     30.06 o 
 -13   2  23       81.66       73.60     30.00 o 
 -12   2  23      160.22      198.74     22.56 o 
 -11   2  23        1.29       22.22     14.19 o 
 -10   2  23       23.79       24.82     29.52 o 
  -9   2  23       42.22       25.35     14.46 o 
  -8   2  23       83.07       78.05     15.62 o 
  -7   2  23      479.83      574.97     43.12 o 
  -6   2  23        0.08        9.25     13.13 o 
  -5   2  23        1.04       -6.37     18.12 o 
  -4   2  23       52.91       86.12     16.63 o 
  -3   2  23        2.18       45.92     19.36 o 
  -2   2  23        5.69        0.85     13.47 o 
  -1   2  23        4.29       -2.58     14.56 o 
   0   2  23      246.56      339.07     43.17 o 
 -12   3  23       42.31       41.22     43.42 o 
 -11   3  23       32.46       19.29     15.80 o 
 -10   3  23        7.33       24.19     18.71 o 
  -9   3  23        4.80        0.07     17.81 o 
  -8   3  23        0.42       -6.12     25.12 o 
  -7   3  23       37.35       66.76     22.27 o 
  -6   3  23        0.07       -5.90     15.78 o 
  -5   3  23       92.85       61.48     16.21 o 
  -4   3  23       58.60       44.80     19.53 o 
  -3   3  23       31.17       42.52     14.42 o 
  -2   3  23       69.67       57.11     26.23 o 
  -1   3  23        2.97      -13.13     14.27 o 
 -10   4  23       15.17       15.05     15.55 o 
  -9   4  23        1.60       21.04     19.78 o 
  -8   4  23        4.13       36.43     29.82 o 
  -7   4  23      101.69      111.02     22.96 o 
  -6   4  23        3.72       12.94     17.31 o 
  -5   4  23       46.13       18.90     27.44 o 
  -4   4  23       13.84       -9.36     18.44 o 
  -3   4  23        0.20      -18.77     20.13 o 
 -12   0  24       45.75       25.36     31.90 o 
 -10   0  24       39.76       41.46     22.16 o 
  -8   0  24       16.25      -28.15     28.15 o 
  -6   0  24        8.22       11.05     19.36 o 
  -4   0  24       99.68       55.36     30.77 o 
  -2   0  24       41.65      -15.68     21.09 o 
 -12   1  24        9.48       23.27     19.32 o 
 -11   1  24      276.26      281.98     27.84 o 
 -10   1  24       24.08       30.88     14.90 o 
  -9   1  24       48.71       31.82     17.05 o 
  -8   1  24       13.77       38.39     36.14 o 
  -7   1  24        2.48        0.45     13.97 o 
  -6   1  24        0.29       -8.68     20.49 o 
  -5   1  24        5.65      -10.11     19.39 o 
  -4   1  24       16.59       27.48     14.94 o 
  -3   1  24        4.72       11.06     13.55 o 
  -2   1  24        0.01       12.81     19.98 o 
  -1   1  24       87.12       83.34     23.70 o 
 -11   2  24       40.81       15.42     23.28 o 
 -10   2  24       16.87       -1.65     27.38 o 
  -9   2  24       94.90       62.84     19.39 o 
  -8   2  24        0.62      -19.66     19.66 o 
  -7   2  24       47.00       44.25     33.11 o 
  -6   2  24      227.51      258.59     25.05 o 
  -5   2  24        6.97       -4.09     23.05 o 
  -4   2  24        8.17       -0.53     24.83 o 
  -3   2  24        3.05       17.11     14.88 o 
  -2   2  24       27.60       30.23     22.16 o 
  -9   3  24        3.66       31.55     16.74 o 
  -8   3  24       69.66       80.12     18.46 o 
  -7   3  24       30.24       23.81     16.17 o 
  -6   3  24       33.87       37.68     15.99 o 
  -5   3  24       45.22       57.52     18.44 o 
  -4   3  24       12.82       -4.86     13.62 o 
  -9   0  25       35.81       48.77     21.21 o 
  -7   0  25        6.16       33.32     22.21 o 
  -5   0  25       35.76        6.18     20.55 o 
  -9   1  25        0.03       16.10     21.68 o 
  -8   1  25       16.49       13.51     16.52 o 
  -7   1  25       22.79       33.39     16.18 o 
  -6   1  25        9.21       25.14     14.61 o 
  -5   1  25       18.39       -1.37     18.35 o 
                                                 
